# Supplementary material for: Uncovering the Mechanisms of Cryptotanshinone as a Therapeutic Agent Against Hepatocellular Carcinoma
Source: Front Pharmacol. 2020 Aug 13;11:1264. doi: 10.3389/fphar.2020.01264 (PMC7438559; doi:10.3389/fphar.2020.01264)
Supplement: Table S1 — Targets of CPT used for network construction. [file Table_1.xlsx]

## Sheet: Sheet1
Compund	Total-targets
Cryptotanshinone	ABL1
Cryptotanshinone	ABO
Cryptotanshinone	ACADM
Cryptotanshinone	ACHE
Cryptotanshinone	ADAM17
Cryptotanshinone	ADAM33
Cryptotanshinone	ADH1C
Cryptotanshinone	ADH5
Cryptotanshinone	ADK
Cryptotanshinone	ADRA1A
Cryptotanshinone	ADRA1B
Cryptotanshinone	ADRA1D
Cryptotanshinone	ADRB2
Cryptotanshinone	AKR1B1
Cryptotanshinone	AKR1C1
Cryptotanshinone	AKR1C2
Cryptotanshinone	AKR1C3
Cryptotanshinone	AKT1	B
Cryptotanshinone	AKT2
Cryptotanshinone	ALB
Cryptotanshinone	ALDH1A1
Cryptotanshinone	AMD1
Cryptotanshinone	ANG
Cryptotanshinone	ANXA5
Cryptotanshinone	APOA2
Cryptotanshinone	APP
Cryptotanshinone	AR
Cryptotanshinone	ARL5A
Cryptotanshinone	AURKA
Cryptotanshinone	BACE1
Cryptotanshinone	BAZ2B
Cryptotanshinone	BCAT2
Cryptotanshinone	BCHE
Cryptotanshinone	BCL2L1
Cryptotanshinone	BHMT
Cryptotanshinone	BIRC5
Cryptotanshinone	BIRC7
Cryptotanshinone	BLVRB
Cryptotanshinone	BMP2
Cryptotanshinone	BRAF
Cryptotanshinone	BTK
Cryptotanshinone	CA2
Cryptotanshinone	CASP1
Cryptotanshinone	CASP3
Cryptotanshinone	CBR1
Cryptotanshinone	CBS
Cryptotanshinone	CCNA2
Cryptotanshinone	CCND1
Cryptotanshinone	CCNT1
Cryptotanshinone	CDK2
Cryptotanshinone	CDK5R1
Cryptotanshinone	CES1
Cryptotanshinone	CES2
Cryptotanshinone	CFB
Cryptotanshinone	CFTR
Cryptotanshinone	CHEK1
Cryptotanshinone	CHRM1
Cryptotanshinone	CHRM2
Cryptotanshinone	CHRM3
Cryptotanshinone	CHRM4
Cryptotanshinone	CHRM5
Cryptotanshinone	CHRNA7
Cryptotanshinone	CRABP2
Cryptotanshinone	CTNNA1
Cryptotanshinone	CTSB
Cryptotanshinone	CTSF
Cryptotanshinone	CTSK
Cryptotanshinone	CTSS
Cryptotanshinone	CYP2C8
Cryptotanshinone	CYP2C9
Cryptotanshinone	DAPK1
Cryptotanshinone	DCK
Cryptotanshinone	DHFR
Cryptotanshinone	DPEP1
Cryptotanshinone	DPP4
Cryptotanshinone	DRD1
Cryptotanshinone	DUSP6
Cryptotanshinone	DUT
Cryptotanshinone	EDN1
Cryptotanshinone	EGFR
Cryptotanshinone	EIF4E
Cryptotanshinone	ELANE
Cryptotanshinone	EPAS1
Cryptotanshinone	EPHB4
Cryptotanshinone	EPHX2
Cryptotanshinone	ERBB4
Cryptotanshinone	ERI1
Cryptotanshinone	ESR1
Cryptotanshinone	ESR2
Cryptotanshinone	ESRRG
Cryptotanshinone	F10
Cryptotanshinone	F11
Cryptotanshinone	F2
Cryptotanshinone	FABP4
Cryptotanshinone	FABP6
Cryptotanshinone	FABP7
Cryptotanshinone	FABPH
Cryptotanshinone	FDPS
Cryptotanshinone	FECH
Cryptotanshinone	FGFR1
Cryptotanshinone	FGFR2
Cryptotanshinone	FKB1B
Cryptotanshinone	FKBP1A
Cryptotanshinone	FKBP3
Cryptotanshinone	FNTA
Cryptotanshinone	FOLH1
Cryptotanshinone	GABRA1
Cryptotanshinone	GART
Cryptotanshinone	GC
Cryptotanshinone	GLO1
Cryptotanshinone	GM2A
Cryptotanshinone	GMNN
Cryptotanshinone	GPI
Cryptotanshinone	GSK3B
Cryptotanshinone	GSR
Cryptotanshinone	GSTA1
Cryptotanshinone	GSTA3
Cryptotanshinone	GSTO1
Cryptotanshinone	GSTP1
Cryptotanshinone	GSTT2
Cryptotanshinone	HADH
Cryptotanshinone	HCK
Cryptotanshinone	HDAC8
Cryptotanshinone	HIF1A
Cryptotanshinone	HMGCR
Cryptotanshinone	HMOX1
Cryptotanshinone	HNF4G
Cryptotanshinone	HNMT
Cryptotanshinone	HPN
Cryptotanshinone	HRAS
Cryptotanshinone	HSD11B1
Cryptotanshinone	HSD17B1
Cryptotanshinone	HSP90AA1
Cryptotanshinone	HSP90AB1
Cryptotanshinone	HSPA8
Cryptotanshinone	IGF1
Cryptotanshinone	IGF1R
Cryptotanshinone	IL12A
Cryptotanshinone	IL12B
Cryptotanshinone	IL2
Cryptotanshinone	IMPDH2
Cryptotanshinone	INSR
Cryptotanshinone	ITGAL
Cryptotanshinone	ITK
Cryptotanshinone	IVD
Cryptotanshinone	JAK2
Cryptotanshinone	JAK3
Cryptotanshinone	KAT2B
Cryptotanshinone	KCNK3
Cryptotanshinone	KDR
Cryptotanshinone	KIF11
Cryptotanshinone	KIT
Cryptotanshinone	LCK
Cryptotanshinone	LCN2
Cryptotanshinone	LSS
Cryptotanshinone	LTA4H
Cryptotanshinone	LYPLA2
Cryptotanshinone	MAOB
Cryptotanshinone	MAP2K1
Cryptotanshinone	MAPK1
Cryptotanshinone	MAPK10
Cryptotanshinone	MAPK14
Cryptotanshinone	MAPK8
Cryptotanshinone	MAPKAPK2
Cryptotanshinone	MAPT
Cryptotanshinone	MDM2
Cryptotanshinone	MET
Cryptotanshinone	METAP2
Cryptotanshinone	MIF
Cryptotanshinone	MITF
Cryptotanshinone	MME
Cryptotanshinone	MMP12
Cryptotanshinone	MMP13
Cryptotanshinone	MMP2
Cryptotanshinone	MMP3
Cryptotanshinone	MMP8
Cryptotanshinone	MMP9
Cryptotanshinone	MTAP
Cryptotanshinone	MTHFD1
Cryptotanshinone	NCOA1
Cryptotanshinone	NCOA2
Cryptotanshinone	NOS3
Cryptotanshinone	NQO1
Cryptotanshinone	NR1H2
Cryptotanshinone	NR1H3
Cryptotanshinone	NR1H4
Cryptotanshinone	NR1I2
Cryptotanshinone	NR1I3
Cryptotanshinone	NR3C1
Cryptotanshinone	NR3C2
Cryptotanshinone	NT5M
Cryptotanshinone	OPRD1
Cryptotanshinone	OPRM1
Cryptotanshinone	PADI4
Cryptotanshinone	PAFAH1B3
Cryptotanshinone	PAFAH2
Cryptotanshinone	PAK7
Cryptotanshinone	PAPSS1
Cryptotanshinone	PARP1
Cryptotanshinone	PCK1
Cryptotanshinone	PCTP
Cryptotanshinone	PDE3B
Cryptotanshinone	PDE4B
Cryptotanshinone	PDE4D
Cryptotanshinone	PDE5A
Cryptotanshinone	PDK2
Cryptotanshinone	PDPK1
Cryptotanshinone	PGR
Cryptotanshinone	PIK3R1
Cryptotanshinone	PIM1
Cryptotanshinone	PIP4K2A
Cryptotanshinone	PITPNA
Cryptotanshinone	PLA2G2A
Cryptotanshinone	PLA2G7
Cryptotanshinone	PLK1
Cryptotanshinone	PNMT
Cryptotanshinone	POLB
Cryptotanshinone	POLH
Cryptotanshinone	POLI
Cryptotanshinone	PPARA
Cryptotanshinone	PPARD
Cryptotanshinone	PPARG
Cryptotanshinone	PPIA
Cryptotanshinone	PPP1CC
Cryptotanshinone	PPP5C
Cryptotanshinone	PRKACA
Cryptotanshinone	PRKCQ
Cryptotanshinone	PROCR
Cryptotanshinone	PTGS1
Cryptotanshinone	PTGS2
Cryptotanshinone	PTPN1
Cryptotanshinone	PTPN11
Cryptotanshinone	PTPN6
Cryptotanshinone	PTPRC
Cryptotanshinone	PTPRF
Cryptotanshinone	PYGL
Cryptotanshinone	RAB5A
Cryptotanshinone	RAC1
Cryptotanshinone	RAP2A
Cryptotanshinone	RAPGEF3
Cryptotanshinone	RARA
Cryptotanshinone	RARB
Cryptotanshinone	RARG
Cryptotanshinone	RBP4
Cryptotanshinone	RELA
Cryptotanshinone	REN
Cryptotanshinone	RFK
Cryptotanshinone	RND3
Cryptotanshinone	RORA
Cryptotanshinone	RXRA
Cryptotanshinone	RXRB
Cryptotanshinone	S100A9
Cryptotanshinone	SCN5A
Cryptotanshinone	SDS
Cryptotanshinone	SEC14L2
Cryptotanshinone	SERPINA1
Cryptotanshinone	SETD7
Cryptotanshinone	SHBG
Cryptotanshinone	SIRT5
Cryptotanshinone	SMAD3
Cryptotanshinone	SOD2
Cryptotanshinone	SORD
Cryptotanshinone	SRC
Cryptotanshinone	STAT1
Cryptotanshinone	STAT3
Cryptotanshinone	STS
Cryptotanshinone	SULT1E1
Cryptotanshinone	SULT2A1
Cryptotanshinone	SULT2B1
Cryptotanshinone	SYK
Cryptotanshinone	TDP1
Cryptotanshinone	TEK
Cryptotanshinone	TGFB2
Cryptotanshinone	TGFBR1
Cryptotanshinone	TGM3
Cryptotanshinone	THRA
Cryptotanshinone	THRB
Cryptotanshinone	tmk
Cryptotanshinone	TMP1
Cryptotanshinone	TNF
Cryptotanshinone	TOP2B
Cryptotanshinone	TPH1
Cryptotanshinone	TPSB2
Cryptotanshinone	TRAPPC3
Cryptotanshinone	TRDMT1
Cryptotanshinone	TTPA
Cryptotanshinone	TTR
Cryptotanshinone	UCHL5
Cryptotanshinone	UCK2
Cryptotanshinone	USP1
Cryptotanshinone	VDR
Cryptotanshinone	WARS
Cryptotanshinone	WAS
Cryptotanshinone	XIAP
Cryptotanshinone	YARS
Cryptotanshinone	ZAP70
