# Supplementary material for: Uncovering the Mechanisms of Cryptotanshinone as a Therapeutic Agent Against Hepatocellular Carcinoma
Source: Front Pharmacol. 2020 Aug 13;11:1264. doi: 10.3389/fphar.2020.01264 (PMC7438559; doi:10.3389/fphar.2020.01264)
Supplement: Table S2 — List of HCC-related targets. [file Table_2.xlsx]

## Sheet: HCC-related targets
Gene-Liverrome (6927)	Gene-OncoDB.HCC（609）	Gene-Genecards (5290)	Gene-OMIM (299)
ECHS1	TP73	TP53	HEIH
ADH1B	ENO1	MET	YY1AP1
GPC3	MASP2	CTNNB1	PSMG2
ALB	ALDH4A1	PIK3CA	WDR16
BHMT	PLA2G2A	CDKN2A	VPS37A
PLG	ALPL	EGFR	TXNDC5
VIM	RUNX3	APC	ZNF689
RGN	STMN1	PTEN	TFDP3
TF	SFN	CDH1	SRRD
FABP1	FCN3	KRAS	HCCAT5
HPD	FAM76A	AKT1	PHF20
ACADSB	KHDRBS1	HRAS	TP53
CAT	EIF3S2	CCND1	SALL4
MTHFD1	FNDC5	ERBB2	EGF
RPSA	PHC2	CDKN1A	PIK3CA
SLC22A1	DNALI1	TERT	MET
TDO2	YBX1	TGFBR2	HNF1A
ADH4	CDC20	SMAD4	CTNNB1
CP	PRDX1	MTOR	LAPTM4B
CYP2E1	CDKN2C	BAX	AXIN1
PCK1	SCP2	VEGFA	IGF2R
SPARC	C8A	HNF1A	TJP2
ACSL1	CACHD1	BRAF	YAP1
ALDH1L1	LEPR	EPCAM	FGL1
ALDH4A1	IL12RB2	CASP8	BIRC2
ALDOB	BCL10	FASLG	SMYD3
CPS1	CYR61	RB1	CCNA2
CYB5A	GNAI3	NRAS	CHD1L
CYP2C9	RHOC	MDM2	SARNP
FGB	SYCP1	MLH1	EIF2D
FGG	HAO2	NFE2L2	LINC00261
GAPDH	HMGCS2	AXIN1	STARD13
HRSP12	FAM72B	IGF2	RARB
HSD17B10	ECM1	EGF	CASP8
HSPA5	MCL1	CDKN3	ABCB11
IGFBP3	PSMD4	FGFR1	TNFRSF12A
PCK2	SNX27	MSH2	MTDH
PDIA3	S100A9	FAS	RNMTL1
SERPINA1	ILF2	HIF1A	C1QTNF6
TTR	JTB	BRCA1	PDGFRL
AGXT	SHC1	MYC	CDH6
AKR1B10	EFNA1	PTGS2	DERL2
AOX1	MUC1	CDKN1B	MAGEC2
APOA1	SCAMP3	AFP	LAMTOR5
ARG1	FDPS	STAT3	SOCS1
CCT3	YY1AP1	KRT7	VWCE
CTSB	CCT3	IGF2R	AXUD1
CYP2C8	HDGF	MMP1	CADM1
FAH	CD5L	RAF1	ABCB4
FGA	APCS	BIRC5	HLA-DRA
FGL1	CRP	TGFB1	NFKB1
FTCD	COPA	MMP9	MIR224
GHR	NCSTN	BRCA2	SDF2L1
HSPB1	ITLN1	MMP2	CRYL1
IGF2	ATF6	CD44	BTBD7
KRT8	RGS5	CASP3	LHPP
NDRG1	GLUL	MSH6	APC
S100A10	PTGS2	HFE	PTEN
SCP2	RGS1	BCL2	LGALS3
SELENBP1	CFHR3	TGFBR1	IL10
SULT2A1	UBE2T	GNAS	WFDC1
UBD	CHI3L1	KRT19	CD82
ACAA1	KISS1	MAP2K1	VANGL1
ACAA2	CD34	FGFR2	ASAP3
AFP	PPP2R5A	IDH1	HEPACAM
ALDH2	PARP1	IL6	CCNG1
ANXA2	MTR	GSTP1	MIR122A
BUB1	ADAM17	RET	ZEB1
CLIC1	RRM2	BCL2L1	ZG16
COL1A2	RHOB	MAPK1	IGF2BP2
COMT	DNMT3A	JUN	MIRLET7A1
CYP2B6	KHK	IDH2	FOXM1
DCXR	EHD3	MTUS1	PRKACA
DNASE1L3	HAAO	TGFA	GPD1
FEN1	TACSTD1	KLF6	LCO
FN1	GPR75	HNF4A	MKI67
GLUL	RTN4	SERPINA1	TFCP2
HMMR	XPO1	DLC1	MIR221
HNRNPA2B1	UGP2	OGG1	RPL36A
HSP90B1	TGFA	CXCL8	APOBEC1
ITIH4	REG1A	SMARCA4	MEOX2
KHK	REG3A	KDR	ASPH
MT2A	MAT2A	VIM	MSRA
NNMT	FABP1	HGF	ATP5I
NPM1	IL18RAP	RASSF1	ANGPT2
PCSK6	STEAP3	ABCB1	PARK2
PGK1	RND3	HNF1B	SMAD7
PPIB	CD302	CDK4	DLC1
PRDX6	ITGA6	FAH	DNAJB1
RFC4	HSPD1	GSTM1	RBM39
SLC2A2	CPS1	PDGFRL	DKK4
SNRPE	ERBB4	GPC3	DYNLRB1
STMN1	FN1	ESR1	DYNLRB2
TOP2A	TUBA1	IFNA1	OIT3
A2M	SPP2	FGF2	ARID2
ACAT1	AGXT	TNFSF10	PLPP5
ACY1	SNRPB	IFNG	LIN28B
ALDH1A1	CDC25B	PTPN11	SCARA5
APOC3	PCNA	MUC1	HEPN1
ARID3A	ID1	CASP9	ARMC10
ASS1	DNMT3B	NME1	HULC
C6	MAPRE1	MAPK8	DEPDC5
C9	E2F1	SPP1	MIR519D
CA2	SRC	MAPK3	ACTBL2
CAP2	MYBL2	KEAP1	MIR301A
CCT5	UBE2C	VHL	MIR520G
CD14	MMP9	PMS2	LINC01018
CD24	CD40	IGF1R	IGDCC4
CDK4	SNAI1	KRT8	NCOA5
CDKN1A	AURKA	FGFR3	ZEB1AS1
CES1	PCK1	KRT18	ERGIC3
CES2	GNAS	SYP	MIR490
CLU	TPTE	RARB	TRIM35
COL1A1	BAGE5	NFKB1	FAM83D
CPB2	TIAM1	CYP1A1	CAP2
CTGF	SOD1	PEG10	CERS2
CYP27A1	ETS2	TNF	URGCP
CYP2J2	TFF3	FHIT	C10ORF99
CYP3A4	CBS	PTK2	IL6ST
EFNA1	FTCD	KIT	MYC
EPHX1	TSPY1	CDK2	EPHX1
ETS2	RBMY1B	NOTCH1	CASP3
FABP5	CD99	CHGA	MMD
FH	SRPX	ALB	KRAS
GC	DDX3X	SDHB	NPTNIT1
GNMT	RGN	PCNA	MYCT1
HAAO	SSX5	SERPINB3	AR
HDGF	SSX1	NKX2-1	GSDME
HGD	SSX4	JAG1	IDH1
HMGCS2	RBM3	MAGEA1	SLC31A1
HSD17B4	GAGE8	PRKACA	EPHB4
HSPA1B	GAGD2	MAPK14	CIP2A
HSPA8	SSX2	MUTYH	TM4SF5
IGKC	AR	MAGEA3	TRIM24
ISG15	EFNB1	MEN1	PCM1
KNG1	GJB1	HTATIP2	F11
LAMP2	PSMD10	CD274	MARK4
MAT1A	LUZP4	TSC2	NBPF12
MCM2	GPC3	IL12RB1	PYROXD2
MMP9	F9	SMAD2	MCM8
NME1	SPANXC	CCNA2	PSMD10
PCNA	MAGEC2	MKI67	BIN1
PEMT	MAGEA11	E2F1	RPS15
PGRMC1	MAGEA8	PTCH1	AIP
PKM2	FATE1	CALCA	EIF2AK2
PON3	MAGEA4	CTTN	PRKAR1A
QDPR	GABRE	CYCS	IL6
RBP1	MAGEA10	SPRTN	CLEC14A
RDBP	MAGEA2B	CCNB1	CEBPA
SCAMP3	MAGEA2	INS	TALDO1
SERPING1	MAGEA3	YAP1	EDC4
SOD1	MAGEA1	DNMT1	PECI
TST	BCAP31	IL2	HLF
TUBB	CTAG1A	STK11	JUN
VTN	PARP2	ABCB11	REG1A
ACADVL	DAD1	BMPR1A	RAP1GDS1
ACTB	MMP14	WRAP53	ANXA7
ADH1C	SSTR1	SRC	UGT1A1
ADH6	RPL36AL	TSC1	GPC3
AKR1C2	CDKN3	F2	ATP11C
ALAS1	LGALS3	PGR	MICA
ALDH1B1	DLG7	SMAD3	FOXA2
ALDH3A2	DACT1	GSK3B	PGF
ALDOA	SGPP1	CDK6	TBX3
B2M	MTHFD1	PMS1	ERP29
BNIP3	GPX2	NQO1	FOXA1
C1R	SLC10A1	TP63	AQP9
C5orf13	FOS	KRT20	CPN2
C8A	GSTZ1	MCL1	PNPO
CAPG	EML1	AXIN2	RPS28
CBX1	SLC25A47	MLH3	AXIN2
CFH	HSP90AA1	ICAM1	ERN1
CRHBP	MTA1	PIK3R1	ING2
CSTB	IGHG3	GPT	AKR1B10
CTH	USP14	CYP2E1	IQGAP2
CXCL12	TNFSF5IP1	HPSE	ABCB6
CYP1A2	AQP4	AKR1B10	PKP3
CYP2A6	TTR	CASP10	OSBPL1A
CYP2A7	ATP5A1	URGCP	MRPL3
CYR61	SMAD2	IL1B	ST3GAL6
DDR1	SMAD4	MGMT	SHISA5
DLGAP5	DCC	IL6R	NUAK1
ENO1	SERPINB2	MAGEC2	CDK5RAP3
FCGRT	CYB5A	PRKCA	IRGM
FCN3	COMT	FGL1	HDAC10
GLUD1	UBE2L3	CHEK2	GLDN
GRHPR	MAPK1	ARID1A	CYGB
GYS2	IGLV4-3	CASP7	SLC30A10
HAMP	IGLL1	AR	PRICKLE4
HAO1	MIF	EPO	FAM57A
HGFAC	MMP11	STARD13	ZCCHC4
HMGA1	UPB1	RPS6KB1	KLRK1
HNRNPC	TST	TG	MIR26A1
HPX	SSTR3	FOXM1	MIR26B
HSD17B6	FAM10A6	GRB2	NAP1L5
IFI27	MLC1	WNT1	F5
IFIT1	ECGF1	RXRA	UFL1
IGF2R	AXIN1	CDX2	ADI1
ILF2	SSTR5	DNAJB1	FAH
ITIH2	NME3	ATM	AACS
ITPR2	GFER	GGT1	ABI3
KIF23	SOCS1	LEF1	AGXT
LPGAT1	SMG1	TNFRSF10B	ANKRD11
LYZ	ACSM5	IFNA2	ARID1A
MAD2L1	ACSM3	PPARG	BCAS1
MCM6	PLK1	JAK1	BCAS2
MDK	TAOK2	ZC4H2	BCAS3
MT1F	MAPK3	NR1H4	BCAS4
NAMPT	ZNF689	SETD2	BCL10
NFKBIA	PRSS8	EP300	BID
PC	PYDC1	IFI27	BIRC5
PEG10	SIAH1	MSR1	BPIFA1
PGM1	RBL2	KRT5	BRAF
PRDX1	MMP2	SLC25A13	BTBD10
PROZ	MT3	PTK2B	C1ORF109
PTTG1	MT1JP	CDKN2B	CCNL2
PUF60	MT1B	IGF1	CDH1
PYGB	MT1F	KRT14	CDH13
RBP4	MT1G	TCF4	CEP83
RCAN1	MT1X	PTPRC	CLDN6
RHOA	CETP	SQSTM1	CLDN9
RHOB	CDH1	XRCC1	CNEP1R1
RND3	HP	PHF20	CRTC1
RPLP0	WWOX	SOCS1	CTAG1B
RPS5	VPS53	G6PC	DCC
S100A6	MIR22HG	PDCD1	DCUN1D1
SAA2	SERPINF2	PAX8	DCUN1D3
SERPINC1	DERL2	TFE3	DCUN1D5
SERPINF2	CENTB1	TP73	DIRC1
SGK1	SHBG	CEACAM5	DIRC2
SLC16A2	TP53	PLAU	DIRC3
SLC7A2	TMEM220	ARID2	DLGAP5
SOD2	SHMT1	NTRK1	DSE
SPARCL1	MFAP4	CXCL12	EEF1AKNMT
SRGN	NOS2A	IGFBP3	EGR1
STAT1	VTN	FGF3	ENOX2
TGM2	CCL2	SKP2	ERADP
THBS1	CCL3	CDK1	FAM107A
TIMP1	ERBB2	PTHLH	FBXO31
TMED2	RARA	ESR2	FGF18
TPM2	TOP2A	CHP2	GGNBP2
UGT2B7	KRT19	HMOX1	GLYAT
ABAT	ACLY	IL10	GLYATL1
ACADM	ETV4	SHC1	GNMT
ACADS	GRN	ENO2	GPD2
ACLY	CBX1	UBD	GSTA1
ACO1	NGFR	HMGA2	HFE
ACOX1	NME1	TYMP	HID1
AKR1C3	DYNLL2	PDGFRA	HRAS
AKR1C4	AXIN2	STAT1	ICT1
ANXA1	SSTR2	ATP7B	IFNAR1
ANXA4	SLC9A3R1	ERCC2	IL1RN
APOC1	GALK1	TWIST1	INHA
APOC4	PRPSAP1	CA9	KDM4C
APOH	BIRC5	CRNDE	LGALS8
ARHGDIB	SOCS3	IGF2BP2	MAVS
ARNT	NOTUM	FGFR4	MEG3
ASGR1	SULT2A1	SULF1	MIR1231
ASGR2	TERT	UROD	MUC16
BLVRB	CCT5	HMBS	MYCL
C5	RETREG1	ERCC1	NHLRC2
C8B	GHR	PARP1	NKX2-8
CANX	CRHBP	POU5F1	PEG10
CCNB1	BHMT	MTHFR	PICSAR
CCT4	APC	TJP2	PIM3
CD74	AP3S1	PSMD10	PLCL1
CDKN3	SLC27A6	VEGFC	PLK4
CEP55	IRF1	PRKCD	POTEKP
CETP	HSPA4	SLC2A1	PPARG
CFB	FBXL21	EZH2	PRCC
CRYL1	EGR1	PRKAR1A	PRDM2
CSE1L	HSPA9	CXCR4	PRDM5
CTSC	NRG2	TYMS	PTCH1
CYP3A5	HBEGF	LRRC56	PTCSC1
CYP4A11	FGF1	TPX2	PTK7
DAB2	SPARC	GSTT1	PTPRO
DAO	PTTG2	CAV1	PTPRU
DBI	HMMR	ITGAV	RET
DCN	NPM1	AHCY	RNF139
DDX5	DUSP1	SERPINA3	SART1
DUSP1	STC2	ERBB3	SART3
DUSP9	FKBP4	HAMP	SERPINB3
ECH1	CD9	MMP7	SERPINB4
EHHADH	CD163	GLUL	SGK1
EHMT2	A2M	FZD7	SLC40A1
EIF6	CLEC1B	FLT1	SLCO1A2
ENPP1	CSDA	CCKBR	SMAD4
F11	CDKN1B	RBM39	SMPD1
FAS	ARHGDIB	SLC37A4	SNORA2C
FBP1	SLCO1B1	HDGF	SPRTN
FLNB	GYS2	FN1	TERT
FOS	KRAS	TIMP2	TNF
GAMT	TMEM106C	MSH3	TNFRSF9
GBP1	LETMD1	ATP8B1	TNFSF9
GMNN	NR4A1	CTLA4	TRIM71
GOT2	ERBB3	PINX1	VHL
GPX2	SPRYD4	AURKA	WSPAR
GSN	GLI1	RIOX2	YTHDC2
GSTA2	LYZ	FLT4
H1F0	TSPAN8	CREBBP
H2AFZ	LGR5	SERPINE1
HAGH	DCN	LAPTM4B
HIST1H4C	TMPO	VPS37A
HLA-DRA	IGF1	MMP14
HMGCL	PAH	CRP
HP	HSP90B1	ALK
HRG	RPL6	WNT3A
HSPA4	DTX1	PLAUR
HSPA9	SDS	NOS2
HSPD1	TBX3	WWOX
ICAM1	PEBP1	RAC1
IFITM1	RPLP0	FBXW7
IGF1	ACADS	CLDN10
IGFALS	GJB2	POLE
KCNJ8	CRYL1	CREB3L3
KIAA0101	HSPH1	TFR2
KIAA0196	TNFSF11	HLA-A
LBR	RB1	DEPDC5
LCN2	CKAP2	TCF7
LGALS3	EDNRB	HEPN1
LGALS3BP	SPRY2	RNF43
LGALS8	DCT	BSG
MCM3	COL4A1	SDHD
MME	PROZ	ABCC1
MMP14	RAF1	CDH2
MPST	XPC	RBP5
MT1E	TGFBR2	LGALS3
NAP1L1	ACAA1	ITGB4
NAT2	RPSAP15	CLDN7
NEK2	CTNNB1	B2M
NME2	VIPR1	ABCC2
OTC	CDC25A	ING1
PEBP1	COL7A1	SMARCB1
PLIN2	SEMA3B	JAK2
PON1	RASSF1	MAT1A
POR	ZMYND10	XRCC3
PPAP2B	ACY1	CEACAM3
PPIA	DNASE1L3	TIMP1
PPP1CC	FHIT	CTSD
PRDX3	ROBO1	IL12A
PSMC5	TMEM45A	BMP2
RGS2	MUC13	CCR6
RGS5	ALDH1L1	RAD51D
RPL6	TF	PBRM1
SEPP1	MME	MAT2A
SERPINE1	SMC4	HOXA13
SF3B4	TNFSF10	ACTB
SHBG	PIK3CA	SDHA
SHC1	TFRC	IL2RA
SHMT1	RLN1	ITGB1
SLC10A1	MTAP	MME
SLC29A1	CDKN2A	KLK3
SLC38A3	CDKN2B	RASGRP1
SLC39A14	TEK	GNMT
SMC4	AQP7	POLD1
SNRPB	AQP3	SMO
SORL1	ALDH1A1	PDGFRB
SPP1	HNRPK	CDKN1C
SQLE	GADD45G	EPHA2
SYPL1	FBP1	HLA-DRB1
TPX2	PTCH1	SRA1
TRIP13	BAAT	MST1
TSPAN8	ALDOB	IRS1
TUBA1B	NEK6	EPAS1
TUBA4A	HSPA5	TFDP1
UBAP2L	ENG	TIMP3
WARS	LCN2	IRF5
XPO1	ASS1	ABCG2
YWHAZ	IFITM1	RASA1
ACOX2	H19	CFLAR
ACSL5	IGF2	SST
ACSL6	Q8N2L8	MECOM
ACSS3	CD81	SEMA4A
ADAMTS1	CDKN1C	RHOA
ADAR	SLC22A18	BUB1B
ADH1A	RRM1	CSF3
ADH5	XLKD1	RSF1
ADM	BBOX1	MUC2
AEBP1	CAT	CHEK1
AGL	CD44	CYP1B1
AGRN	CD82	GLI1
AHCY	MDK	HSPB1
AK3	SERPING1	CTNNA1
AKR1D1	GLYAT	SLC17A5
ALDH9A1	FEN1	BMP6
ALDOC	FADS2	NCAM1
AMACR	BAD	XIAP
AMBP	PYGM	PKM
ANG	CDCA5	RAD51
ANXA5	GSTP1	BAK1
APOC2	CCND1	ACTC1
AQP3	FADD	RELA
AR	FUT4	HMGB1
ARHGDIA	MMP7	SERPINB5
ASAP1	MMP3	CYP19A1
ATP1A1	MMP12	SP1
ATP6AP1	CASP1	NTRK3
AZGP1	NNMT	MST1R
BAAT	APOA1	BMI1
BCAP31	HSPA8	AKT2
BCHE	HEPACAM	NUTM1
BLOC1S1	HPD	SOX2
C1orf9	FGFR3	ABCB4
C1S	HGFAC	CYP1A2
C6orf97	S100P	WT1
C7	GPR78	DPYD
CALR	LAP3	RUNX3
CAPZA1	PDGFRA	TOP2A
CCL14	UGT2B4	TF
CCL2	IGJ	CDH3
CCL20	DCK	MMP11
CCL3	SLC4A4	DICER1
CCND1	ALB	AMACR
CCT6A	AFP	CYLD
CD302	AFM	IRF1
CD46	CXCL2	MMP13
CD81	PLAC8	SDHC
CDC14B	HPSE	HSPA5
CDC20	PTPN13	ANXA5
CDC25B	SPARCL1	NFKBIA
CDH1	SPP1	GRP
CDK1	ABCG2	BAP1
CENPF	ADH4	ENO1
CKLF	BDH2	MMP3
CLDN1	EGF	NR0B2
CMBL	MAD2L1	PIK3CG
COL4A2	ANXA5	SNAI1
COL6A3	CCNA2	ODC1
COLEC10	IL2	C20orf204
CPD	FGF2	PROM1
CRP	EDNRA	PNPLA3
CTSA	FGB	RPS20
CTSS	FGA	DNMT3B
CXCR4	FGG	ITGA1
CYBA	TDO2	FAN1
CYP8B1	ANXA10	ZEB1
DCI	MFAP3L	ALPP
DECR1	GPM6A	SOD2
DEK	VEGFC	TFF1
DPP4	CASP3	TCF7L2
DPYSL2	ACSL1	TFRC
DUSP5	KLKB1	CCNE1
DUSP6	SPRED1	CLU
EDNRB	THBS1	ENG
EGFR	SPINT1	HSP90AA1
EIF2S1	AQP9	CD36
EIF3E	KIAA0101	FOS
EIF4A1	MAP2K1	ANXA2
EIF4EBP2	CYP1A1	MTA1
EPCAM	ETFA	HP
EPHA1	CIB2	IL4
EPHX2	FAH	IFNL3
ETFA	AKAP13	WNT5A
FBN1	PLIN	DLEC1
FDPS	ARRDC4	MUC5AC
FETUB	CDC34	HLA-DQB1
FGFR2	KISS1R	SPARC
FMO3	GADD45B	CD82
FYN	MAP2K2	SNAI2
GATA6	CREB3L3	LOX
GATM	SAFB	DAPK1
GCH1	PIN1	FOXE1
GCKR	DNMT1	GOLM1
GCLM	ICAM1	VEGFD
GCN1L1	ACP5	HLA-B
GGH	JUNB	DDR2
GJB1	PRDX2	THBS1
GLA	RAD23A	MUC16
GLYAT	PLVAP	S100A1
GNPAT	CCNE1	AREG
GOT1	PDCD5	TFEB
GPAA1	FXYD1	NAT2
GPD1	HAMP	VDR
GPNMB	SPINT2	HJV
GRN	LGALS4	MAP2K2
GSTM1	ECH1	MT-CO1
GSTO1	AKT2	CTAG1B
GSTP1	BLVRB	TOP1
GSTZ1	CYP2A7	BECN1
GUSB	GSK3A	S100A4
H3F3A	PAFAH1B3	CTSB
HABP2	ETHE1	MAP3K20
HADH	APOE	NSD1
HADHB	APOC1	PTPRH
HBA1	APOC4	LAMC2
HDAC2	ZNF342	SPIB
HIPK2	ERCC1	MTDH
HK2	FOSB	PLAG1
HLA-A	BAX	AXL
HLA-B	FTL	TNFRSF10A
HLA-DQA1	MUTED	MITF
HLF	EDN1	ETS1
HLTF	CAP2	CLDN1
HNRNPU	DEK	EZR
HSDL2	GMNN	CDH4
HSP90AA1	SLC17A3	FASN
ID2	HFE	CYP17A1
IDH1	UBD	ST14
IFI16	CLIC1	SFRP1
IGHA1	HSPA1B	NBN
IL6R	HMGA1	BCL2L11
IL8	DEF6	PDPN
INSIG1	CDKN1A	FOXA1
IQGAP1	PGC	LZTS1
IRAK1	GNMT	UCHL1
ITGB1	VEGFA	SALL4
KRT7	MUT	C14orf132
LAMA3	PNRC1	CHUK
LAMA4	ARG1	HSPA6
LAP3	CTGF	BRD4
LAPTM4B	ALDH8A1	XPC
LARP1	ESR1	SHH
LCAT	ACAT2	HSPA4
LDHA	IGF2R	KLF4
LEAP2	SLC22A1	HDAC9
LECT2	PLG	TGFB2
LGALS1	PARK2	GAST
LGR5	KBTBD11	TLR4
LIPC	ANGPT2	CSF2
LMNA	CTSB	ALDH2
LOX	DLC1	IL6ST
LPA	VPS37A	LGALS1
MAP4K4	MTUS1	ADIPOQ
MARCKS	FGL1	SMARCA2
MCM4	NAT2	MAGEA4
MKI67	STC1	EIF4E
MSH2	NRG1	ATP7A
MT1X	PRKDC	SIRT1
MT3	SNAI2	HDAC1
MTHFD2	ASPH	RARA
MTTP	COPS5	ERBB4
MYBL2	STMN2	IGFBP1
MYO1B	FABP5	POMC
NCL	CA1	PPARA
NR0B2	CA3	INSR
NUCKS1	CA2	SLC7A6
NUP37	CDH17	BAD
OASL	LAPTM4B	BIRC3
OGDHL	PABPC1	ABCC3
P4HB	ANGPT1	PLK1
PAFAH1B3	EIF3S6	CTNND1
PAH	EBAG9	MICA
PAK1	EIF3S3	GADD45A
PBLD	ENPP2	ACOX2
PCMT1	HAS2	SRGAP1
PDGFRA	ZHX2	HLA-G
PEA15	ATAD2	TNFSF15
PHLDA1	MTSS1	CIB1
PIK3R1	MYC	UFC1
PKLR	PTK2	TNPO3
PLA2G2A	LY6E	NCOA4
PLAUR	GPAA1	CHKA
PLOD3	ACTB	LEP
PLP2	HOXA13	MVP
PODXL	PPIA	GPR35
POSTN	ADCY1	FSCN1
PPARG	IGFBP1	PIP
PRCC	IGFBP3	NDUFA13
PRKDC	EGFR	CCR5
PROS1	CLDN4	EPHB2
PRPSAP1	HSPB1	SUFU
PSMB4	GNAI1	S100B
PSMD8	HGF	APOA1
PTK2	ABCB1	IKBKB
PTPLAD1	SGCE	IGF2BP3
RAD21	PEG10	MCU
RAN	AZGP1	PPM1D
RBM3	MCM7	EGR1
RFC3	SERPINE1	PRKN
RHOC	ARMC10	PXN
RPS2	SYPL1	TRIM24
RPS20	DOCK4	IL18
RPS24	MET	SF3B1
RRAGD	LEP	POU2AF1
RRBP1	SMO	GRB7
RRM1	AKR1B10	CAMTA1
SAA1	ZYX	SMAD7
SAT1	EZH2	RNF6
SEC23A	SHH	CCN2
SERPINA3	KLF6	KIF1B
SERPINA6	AKR1C3	JUP
SLC25A5	TRDMT1	CDH13
SLC27A2	VIM	DES
SLC2A1	SVIL	ITGA6
SLC38A1	ITGB1	CYP2D6
SLC38A4	RET	HSPA1A
SLC6A12	CXCL12	ZEB2
SOCS2	DKK1	ASS1
SOCS3	MAWBP	GJB2
SPINK1	SUPV3L1	FADD
SPTAN1	PLAU	BPIFA1
SRD5A1	MAT1A	CD34
SRP14	NRG3	ENPP2
SSR1	SNCG	CP
STAT3	ADIRF	NONO
TACC3	PTENP1	ERCC5
TAGLN2	FAS	SLC7A5
TAT	RBP4	KCTD13
TFRC	CYP2C9	HBEGF
THBD	CYP2C8	SLC25A27
TMEM45A	SCD	AHR
TMPO	TCF7L2	LMNA
TPR	HABP2	CALR
TRIM28	ACADSB	F5
TTK	OAT	CDR1
TYMS	MKI67	CALB2
UBE2C	MGMT	F3
UCK2	ECHS1	ARC
UGT2B4	CYP2E1	MSLN
UQCRB		CCL2
USP1		SOD1
VCP		SSTR2
VNN1		PSG2
VWF		CXCR3
ZNF238		E2F3
AADAC		STEAP4
ABCB10		GJA1
ABCB4		CAT
ABCC6		GATA3
ABCG2		CD40
ABHD2		CCR7
ABHD3		AKT3
ABL2		NRG1
ACACA		MMEL1
ACADL		CTCF
ACP5		RHOC
ACSL4		IL1A
ACSM5		TSHR
ADI1		LEPR
ADSL		ELN
AFM		FOXO1
AGT		RECK
AHNAK		IL1RN
AHSG		CLDN4
AK1		NOTCH2
AKAP12		KRT10
AKR1A1		CXCR1
ALDH18A1		MYB
ALDH6A1		STMN1
ALDH8A1		SERPINB4
ALPL		ELANE
AMDHD1		CD24
ANGPTL3		PFKFB1
ANLN		PRPSAP1
AP3S1		URB2
APCS		GLT1D1
API5		PRR26
APOA2		ALDH1A1
APOA5		GJB1
APOB		DKK1
APOF		AGER
AQP1		MYCN
AQP9		ANXA1
ARF4		CADM1
ARID4B		ILK
ARL4A		FOXP3
ATAD2		PSMB8
ATF2		TKT
ATF3		DDR1
ATF5		PAK1
ATIC		NAPSA
ATP5D		ACTG1
AURKA		MUC6
AURKB		MXI1
B4GALT3		SLC10A2
BAX		PODXL
BGN		TLR2
BHLHE40		MCM2
BIRC5		EPHX1
BMI1		TNFRSF6B
BMP4		LRPPRC
BRP44		BAG1
BUB1B		APEX1
C14orf68		SF3B2
C1orf43		MICB
C20orf3		CCN1
C3		EPHA3
C4A		ELAVL1
C4BPA		PDX1
C4BPB		CYP2A6
CA5A		AGR2
CALD1		EIF4EBP1
CALM1		CDC25A
CAPN1		PDCD4
CASP4		PPP2R1B
CBR1		TAP1
CBS		CCND2
CCNA2		XPA
CCNB2		CEACAM1
CCND2		PHB
CCT2		INHA
CD44		ERCC4
CD58		GREM1
CD70		HEPACAM
CD9		PPIA
CD99		HOXB13
CDC42SE1		PIK3CB
CDK7		ANGPT2
CELF2		BIRC7
CETN2		SERPINC1
CFHR2		NRP1
CFLAR		GLI2
CHAF1A		MAPK10
CHD9		RNASEL
CKAP4		YBX1
CKB		NANOG
CKS2		TGFB3
CLDN4		DIABLO
CLK2		S100A7
CLNS1A		KITLG
COL18A1		IL17A
COL4A1		CCND3
COL6A1		EDN1
COTL1		SLC40A1
COX5B		GSTM3
CPA3		FGF7
CPN1		FOXO3
CPNE1		ING3
CRYZ		MMP10
CTNNB1		HLA-C
CTSD		BARD1
CUTA		KRT13
CXADR		SREBF1
CXCL1		NOTCH4
CXCL10		BCL10
CXCL2		RSPO1
CYB5R3		NR1H2
CYP2B7P1		NR1I2
CYP3A7		BGLAP
CYP4F11		NEUROD1
CYP4F3		LOXL2
DAD1		FANCC
DAK		LDLR
DCK		NCOA3
DDOST		ADH1B
DDX1		CSF1R
DDX3Y		TFAP2A
DES		PTGS1
DKK1		E2F2
DPT		CDC42
DSP		GRN
DSTN		SELE
DYNC1H1		PECAM1
E2F1		PTTG1
EBPL		IVL
ECT2		HAVCR2
EEF1A1		SFN
EEF1G		RACK1
EGR1		IL7
EIF3B		COPS5
ELL2		NTS
EMP2		EBAG9
ENO2		DLK1
ENPP2		ALAD
EPHA3		CXCL10
EPHB4		PEBP1
EPO		LARP1
ERBB3		MOK
ESD		EXO1
EZH2		ARG1
F12		SDC1
F2		CD40LG
F8		IGFBP2
FAM169A		CD81
FAM36A		SOS1
FASTK		TFF3
FGFR1		ROCK1
FLNA		BLK
FMO4		FAP
FNBP1		PRL
FOXO1		SLC22A18
GABRE		UMPS
GALE		TIAM1
GALK1		EPHB4
GBAP1		CREB1
GCDH		DPP4
GCHFR		NR3C1
GCLC		BUB1
GLDC		ITGA5
GLRX3		MPO
GLS2		PSMB9
GMFG		BMP4
GNAI1		EIF2AK2
GNB1		FGF1
GNB2L1		CSF1
GOLM1		HPD
GPLD1		SPINK1
GPR88		VTN
GPT		CEBPA
GSTA1		FABP1
GSTM2		NF1
GTF2I		HK2
H19		ERG
HAL		CPOX
HBB		FOSL1
HCFC1		PPP2R1A
HIBADH		WNT3
HINT1		CCNG1
HIST1H2AC		SCARB1
HJURP		CXCR2
HKDC1		IFNB1
HLA-C		MACC1
HLA-DRB1		ETV6
HMGN2		NOTCH3
HMOX2		PIN1
HN1		NDRG1
HNF4A		ELOC
HNRNPA0		SHBG
HNRNPA1		PCLAF
HNRNPF		CEACAM6
HSD11B1		SERPINB2
HSP90AB1		HES1
HSPA1A		APOE
HSPE1		RRM2
HTATIP2		PTGER4
ID1		SET
IDH3A		FRZB
IDI1		HSP90B1
IGFBP1		TSG101
IGFBP2		ERCC3
IGHG1		TUBB
IGL@		DDIT3
IL12A		CPQ
IL1RN		CEACAM7
INTS8		ROS1
IPO7		EPOR
IPO9		SOCS3
ITGB2		IFNL4
KDM5B		DNAH8
KIF20A		KISS1R
KIF4A		LDHA
KLF13		ACKR3
KLF6		REG1A
KLF9		INHBA
KPNA2		APAF1
KRAS		S100A6
KRT17		CLDN3
KRT18		PLPP5
LAMB1		HLA-DQA1
LAPTM5		PLIN2
LCP1		IDO1
LDHB		IL24
LDLR		MAD2L1
LIFR		TDGF1
LITAF		BID
LMNB1		TNFSF11
LOXL2		TEK
LRP6		THBD
MAL2		SLC5A5
MAP1B		CYP3A4
MARCO		TLR9
MASP2		GZMB
MGP		TNFRSF1A
MGST2		GDF15
MMP11		AURKB
MMP15		MIF
MMP7		BRMS1
MPDZ		MLXIPL
MPV17		MDK
MPZL1		SOX9
MRPL42		PRKDC
MSN		URI1
MST1		LIN28B
MX1		PLCE1
MYC		MSMB
N4BP2L1		DNMT3A
NARS		IRF3
NDRG2		HDAC2
NDUFS8		TACSTD2
NEDD4		GCK
NEK3		ETV4
NEU1		CNDP2
NFYA		CD151
NONO		WNT2
NR1I2		PIGR
NUF2		HMGCR
NUP205		ID1
NUSAP1		CD69
OIT3		PDGFA
ONECUT2		DDX58
ORM1		TNFAIP3
PABPC1		TNC
PARP1		SOX4
PARP12		TTN
PCCB		ADAR
PCTP		UHRF1
PDIA4		CDH17
PDIA6		FGF4
PDK4		CDC25C
PELI1		ATR
PEPD		SATB1
PHB		XBP1
PHYH		MGAT5
PIGC		PLCG1
PIPOX		PTH
PLOD1		SMYD3
PLXNC1		ADIPOR1
PNRC1		PTPN12
POFUT1		PRDM2
PPP2R1A		MAPK9
PRDX2		BIRC2
PRDX4		PDE11A
PRKAR1A		MTAP
PRKCSH		POSTN
PRPS1		ELOB
PSMB3		APPL1
PSMB9		CEBPB
PSMD4		GSN
PTP4A1		ANGPT1
PTPRC		GNRH1
PTPRF		NTRK2
QSOX1		XRCC5
RARRES2		TNFRSF10D
RBL2		PRKCI
RBP5		ROBO1
RCL1		RRAS2
RCN1		ETS2
RDH16		WIF1
REG1A		KISS1
REL		MAP3K8
RFX5		S100A8
RGS1		ELK1
RHBG		SRD5A2
RPL29		SSTR1
RPL30		DDB2
RPL38		CD86
RPLP1		THRB
RPS13		OPCML
RPS16		MAD1L1
RPS19		GPX1
RPS27		HNRNPK
RTN3		EWSR1
S100A4		ATG5
S100P		LGALS3BP
SAA4		IL4R
SAR1B		JAK3
SARDH		CCL26
SART1		FLT3
SCARB1		POLB
SDC1		DHFR
SDS		B3GAT1
SEC61A1		CNOT9
SEMA3F		FBXO11
SEMA5A		NNMT
SERPINA10		RBL2
SERPINA5		PRKCB
SERPINA7		MFN2
SERPINE2		KL
SFN		HMGA1
SFPQ		ADAM17
SGCE		APOB
SHB		CLDN6
SIAH1		SAR1B
SLA		MMP8
SLC12A2		S100A9
SLC12A8		UTP6
SLC22A18		AIFM1
SLC25A13		PDGFB
SLC25A15		IGF2BP1
SLC28A1		GRPR
SLC38A2		THY1
SLC4A4		BNIP3
SLCO3A1		PAX5
SMARCA2		DYNLRB1
SMG7		IFNAR2
SNRPA1		IFITM1
SNRPD2		PRDX1
SOCS1		SLPI
SORBS2		VCAM1
SOX9		ZBTB7A
SPCS2		IQGAP1
SPHK1		COL18A1
SPRY2		KRT1
SRD5A2		NES
SREBF2		CDC25B
SSB		LASP1
ST6GAL1		BATF2
STIP1		SFPQ
STOML2		DMBT1
SUZ12		YY1AP1
SYBU		NR1H3
TAF1		CD80
TAGLN		VIP
TARBP1		ADAM12
TBCA		STAT5B
TBCB		ZFHX3
TBCE		DDX3X
TBL1XR1		CKS1B
TCEA1		GPX3
TCF4		ADAM10
TFF3		IGFBP5
TGFB1		KLRK1
THY1		CASR
TIMM17A		SSTR5
TIMP2		KLK10
TIMP3		PRKAA1
TKT		GSTA1
TMBIM6		VEGFB
TMEM9		RARS1
TNF		LAMA3
TNFSF10		LAMB3
TNFSF13B		CTSL
TP53BP2		PLG
TPD52		NGFR
TPD52L1		CXCL1
TPT1		SART1
TRIB1		FATE1
TRIB2		PML
TSN		H2AX
TTPA		NAT1
TUBA1A		CD59
TWF1		MCC
TXN		PRDX2
UBAP2		CDKN2C
UBE2T		SAT1
UBR5		SEPSECS
UBXN2B		TGIF1
UQCRFS1		NCOA1
VCAN		FUCA1
VDAC2		MYO18B
VPS72		CCL5
YBX1		GAB1
YWHAH		COX5A
ZC3H11A		SYK
ZWILCH		ACP1
ZWINT		HSPD1
A1BG		ADM
ABCB1		AVP
ABCB11		RB1CC1
ABCD3		SOX10
ABCF1		LCN2
ABHD6		DCUN1D1
ACO2		G6PD
ACP1		ST6GAL1
ACSM2A		CSK
ACSM3		F2R
ACTG1		XRCC6
ACTR6		UGT1A1
ADAM15		MCAM
ADAM9		DSP
ADK		NAA40
ADRB2		BCAR1
AGXT2L1		TLR3
AHCYL1		FGF19
AKR1C1		HNRNPA2B1
AMT		LTF
ANAPC13		CRYAB
ANGPTL4		CXCL14
ANXA10		CTCFL
ANXA7		FOXC1
APEX1		IL11
APRT		ABCC8
AQP7		FDPS
ARHGAP18		PROX1
ARHGAP4		MMP12
ARMC1		TAP2
ARPC1A		STAT4
ARSA		CIP2A
ASL		HERC2
ASPH		BRD7
ASPSCR1		ECM1
ATP2A2		KRT15
ATP5A1		GRAMD1A
ATP5F1		KDM5B
ATP5J		PLA2G2A
ATP6V0B		NET1
ATP6V1B2		DKC1
ATRN		ADIPOR2
BAK1		S100A2
BAMBI		TFPI2
BARD1		MAP2K4
BASP1		RBX1
BAT1		F2RL1
BAT2L2		SIAH1
BCL2		TXN
BCL2L1		RBPJ
BCLAF1		MCM7
BCOR		ARID1B
BDH1		CCNL1
BDH2		ECT2
BIN1		GPER1
BLMH		RUNX2
BMP2		YWHAZ
BPTF		HSF1
BRCA2		TCP10L
BTG2		CSNK2A1
BZW1		TTR
C13orf37		WNT10B
C14orf1		EHMT2
C14orf109		PDPK1
C19orf43		CTHRC1
C1orf112		PDE8B
C1QB		DOCK8
C21orf33		HIF1AN
C6orf108		ITGB3
C9orf103		PTPA
C9orf150		CLTC
CA1		SIRT3
CALM2		YY1
CAMSAP1L1		EFNA1
CAPN2		LYVE1
CAPZA2		PRLR
CASP10		STAT5A
CASP2		MSN
CASP3		SLC39A1
CASP8		STK4
CBR4		RRM1
CBX3		ESRRA
CCDC109B		CRABP1
CCDC21		ALOX12
CCDC93		HSPA1B
CCL16		HEPH
CCL19		VTCN1
CCNE1		CXCL9
CCNG1		PDIA3
CCT7		CTSG
CD163		ACTA2
CD19		COL4A2
CD34		SNCG
CD36		CLDN8
CD37		MAP1LC3A
CD4		GAPDH
CD47		INTS3
CD48		RARG
CD53		MRPL58
CD8A		ALDOB
CDC6		EPHA1
CDCA5		ANG
CDCA7		NOTUM
CDCA8		CGB3
CDK3		DUSP1
CDKN1C		FOLR1
CDKN2A		CCR4
CDKN2C		RPSA
CDO1		PIK3R3
CDSN		IL32
CENPE		PTPN13
CENPI		PRF1
CENPM		ALPG
CFL1		GNRHR
CFL2		NPM1
CFP		PIM1
CGREF1		CUL2
CHKA		DCK
CHML		GSTO2
CIDEB		SFRP2
CIITA		TGFBR3
CIT		MAN1B1
CITED2		FTH1
CITED4		GADD45B
CLEC1B		SLC9A3R1
CLEC3B		SPHK1
CLEC4M		SRD5A1
CLGN		MAP3K1
CLSTN1		HLA-DPB1
CLTA		LATS1
CNBP		ACVR1B
CNDP2		FOXA2
CNGA1		GLS
CNIH4		CCNH
CNN3		BTC
COL15A1		ITGA3
COL3A1		KLF5
COL5A1		FUT2
COL6A2		ABCG5
COMMD1		NOS3
COPA		FTL
COPS5		LOXL4
CORO1A		ADH1C
COX6C		GLS2
COX7A2L		TXNRD2
CPE		TLR7
CRAT		HLA-E
CRIP1		ROCK2
CSDA		ZDHHC2
CSNK2B		HIC1
CSRP2		PAX6
CTBS		DACT1
CTNNA1		SLC4A2
CTNNA2		ACTG2
CTNNAL1		CCL20
CTPS2		IGFBP7
CTSO		WWTR1
CTTN		JUNB
CUL4A		GFRA1
CUX2		GADD45G
CXCL16		VCL
CYC1		WNT10A
CYFIP2		PPARD
CYP1A1		PARK7
CYP1B1		TK1
CYP2C19		DKK3
CYP39A1		L1CAM
CYP3A43		TAT
CYP4F2		IL21
DAB1		MYH8
DAPK1		CD276
DAZAP2		CDC6
DBN1		DSG3
DCAF7		ASPH
DDT		PTPRJ
DDX11		FZD2
DDX3X		PKP3
DEF6		KPNA2
DEPDC1B		PPP1R13L
DGCR2		FZD4
DHFR		SIRT6
DHODH		LIF
DHRS1		AGO2
DHX9		UBE2D1
DIO1		HDAC4
DIRAS3		MTSS1
DLD		IL2RB
DMGDH		NDRG2
DNAJA1		FABP4
DNAJB4		SPINT1
DNAJB9		CD9
DNAJC10		ST13
DNAJC6		FGF8
DOCK5		TOR1A
DOCK9		CLIC1
DPM1		CASP1
DPM2		TMEM8B
DRG2		CDK14
DTYMK		H4-16
DUSP12		FGF5
DUSP3		NUS1
DUT		LTA
DVL1		PTPN3
DVL3		MBL2
DYRK2		ANPEP
ECHDC2		GFAP
ECM2		TXNRD1
EEF1D		TCN1
EEF2		GLOD4
EFNB1		TPD52
EIF3H		GMNN
EIF4A2		ALDOA
EIF4B		PTPRG
EIF4G1		COX14
ELOVL5		ARNT
ENAH		ABL1
EPAS1		NCL
ERP44		PKP1
ESRP2		IRF7
ETFB		GLI3
ETFDH		AGTR1
ETHE1		SRF
ETNK2		CDK7
ETS1		PRMT5
ETV4		CLDND1
EXPH5		CCK
F5		MEST
FADD		LAMTOR5
FADS1		FLG
FAM13A		NQO2
FAM49B		GSTO1
FAM83H		CDX1
FAM8A1		MAD2L2
FANCI		CDH6
FBXO2		LRP6
FCER1G		LDHB
FCGR2B		LGALS9
FCGR3A		ADAM9
FDX1		POLK
FERMT2		TSPY1
FGFR4		FAF1
FHIT		AQP3
FHL1		SASH1
FHOD3		PGK1
FKBP11		HPGD
FKBP5		APOD
FOXF1		LGR5
FOXM1		F10
FOXN3		CXCL5
FTL		TRIM33
G3BP2		CD68
G6PD		GFER
GABARAPL1		RAN
GADD45A		SMARCE1
GALNT10		FTCD
GATA4		TNFRSF11B
GCGR		CD4
GDF15		TLN1
GEM		EREG
GINS1		MMP26
GJA1		SURF1
GLG1		HDAC3
GLRX		KDM1A
GLYATL1		RHOH
GMFB		NF2
GNAI2		ERCC6
GNE		CCN4
GOLGA4		EDNRB
GPX3		OSMR
GSTA4		CCL4
GSTM3		FABP6
GTF3C2		PTPN6
GZMB		SEMA3A
H2AFV		VCP
H2AFX		TEP1
HADHA		MDM4
HAT1		FBLN1
HBA2		PGF
HCLS1		SHC3
HDAC1		MYH11
HDLBP		LIG4
HELLS		VCAN
HELZ		FERMT1
HEXB		GSTZ1
HGF		ARID4B
HGS		BAG3
HIC2		DRD2
HIF1A		ALPL
HIF1AN		CSE1L
HIST1H2BK		EEF1A1
HIST2H2BE		RAD54B
HLA-DQB1		PENK
HMGCR		CYP21A2
HMOX1		FGFBP1
HNRNPH1		BMX
HNRNPM		CLPTM1L
HNRNPR		NKX2-8
HPGD		PLAT
HYAL1		TNFRSF10C
HYOU1		LATS2
IDUA		CYP11A1
IER3		NUMB
IFI44		GLB1
IFI6		FUT4
IGHG3		NEK2
IGHM		SPINT2
IGLL1		GSR
IGSF1		SLC11A2
IL10		KIFC1
IL10RA		HTRA2
IL15RA		NGF
IL7R		ACY1
ILF3		FOXP2
IMPA1		SULT1E1
IMPA2		SULT2A1
INHBE		ABHD16A
INPP5D		RING1
IQGAP2		THRA
IQGAP3		TAPBP
IRF9		KRT16
ITGA5		SAA1
ITGA6		EIF2AK3
ITGB1BP1		DAXX
ITIH1		WNT4
IVD		ZMYND10
JUNB		CSTA
KAL1		ITGA2
KIAA0100		TGM2
KIAA1211		CSMD1
KIAA1310		KAT2B
KIF11		CRH
KLB		NR5A2
KLHL23		MT-ND6
KLK3		RPS27A
KNTC1		COL1A1
KPNB1		MT-CO3
LAMP1		BLZF1
LANCL1		SATB2
LDHD		HSD17B1
LGALS4		ECHS1
LIF		LTBP1
LPCAT1		ZFX
LRRC42		MAGED2
LRRC59		ROR2
LTB4R2		DNASE1
LUM		CD63
LY6E		CPS1
MAD1L1		SLC3A2
MAF1		CGA
MAFB		NPY
MAFG		ITPA
MAOA		CCR9
MAOB		CD55
MAP2		TNK2
MAP3K5		PIM2
MAPK1		RUNX1
MAPK13		ADA
MAPK3		ACO1
MAPK6		MAX
MAPRE1		SIX1
MATN2		ABCB7
MATR3		ID2
MAZ		DLAT
MBNL2		UROS
MBNL3		PTMA
MCC		HOXA10
MCF2L		TP53BP1
MCL1		TP53BP2
MCM5		HSPA8
MCM7		AMFR
MCRS1		IFI16
MED1		ALAS1
MEF2C		IRAK1
MEIS2		IAPP
MERTK		SCT
MFAP3		SOAT1
MFAP4		EPHX2
MGLL		TIFA
MGMT		ADAMTSL1
MIF		PIK3CD
MLF1IP		ASGR2
MLLT11		GOLPH3
MMAB		TSPAN32
MMD		DAB2
MMP12		GPBAR1
MRPL55		PTGER1
MRPS23		HHIP
MT1G		SERPINF1
MT1L		ALPI
MTDH		FECH
MTFR1		TRIM25
MTSS1		ACE
MUC2		ZBTB20
MUT		CTSC
MYH9		CCL18
MYLK		DBH
MYO10		BMP7
MYO1E		NTN1
MYO5C		DUSP6
MYPN		GSTM2
MYRIP		PDCD1LG2
NARF		GHRL
NAT1		CHKB
NAV2		LPL
NCALD		CCR1
NCAPD2		FBP1
NCBP1		NKX3-1
NCK2		SLCO1B3
NCOA2		IL12B
NCOA3		HPN
NCRNA00081		PRDX3
NCSTN		MT-CO2
NDUFB8		PTN
NF2		USF1
NFIC		NR4A3
NHP2		GATA4
NID1		ALOX5
NOTCH3		TSPAN8
NPAS2		ECI2
NPC1		HLA-DRA
NQO1		FUT6
NQO2		NOX4
NR4A1		UGT1A7
NR5A2		NCOR1
NRG1		CBL
NTS		TAGLN
NUCB1		XAF1
NUDT6		DAB2IP
NUP133		EGLN1
NUP155		STEAP3
OAS2		PLA2G4A
OCRL		CHI3L1
OGT		OIT3
OLIG2		NEDD9
ONECUT1		ATF3
OPCML		GSDMB
ORC3L		WNT7B
OSTC		GPR87
P2RX5		EFNB2
PADI2		TRAP1
PAG1		ST3GAL4
PAM		EEF1A2
PBK		ANGPTL8
PCCA		GHR
PDGFA		PTP4A3
PDK1		PTPN1
PFKFB1		F7
PFN1		FUT8
PFN2		ANGPTL4
PGD		ARMC10
PHGDH		SOX8
PHKA2		SRRT
PHLDA2		HLA-DPA1
PIGF		TNFAIP8L2
PIR		MVK
PKMYT1		CCL3
PLAU		SLC2A2
PLCG2		TPI1
PLEKHF2		TIMELESS
PLK1		WNT11
PLOD2		WEE1
PML		ACOX1
PNN		PIK3R2
PNP		MMP15
PNPO		TIMP4
POLD1		AMBP
POLR2K		BDNF
PON2		BST2
PPA2		ACER3
PPOX		SMG1
PPP1R1A		SLC31A1
PPP2R3C		DVL2
PPP2R5A		APOC2
PPT1		BCL3
PRDX5		CTNNBIP1
PRIC285		CHD1L
PRKAB2		VAV2
PRKAR2A		APOH
PRKCA		CD247
PRKCI		BTRC
PROC		PRC1
PRPF38B		ANXA4
PRPF6		PAWR
PRPF8		IL15
PRUNE		PNP
PSD3		JUND
PSMB10		CFL1
PSMD10		PON1
PSMD11		FABP5
PSMD14		SULT1A1
PSMD6		MDC1
PSME1		FURIN
PSME2		COMT
PSPH		NR4A1
PTEN		GPX2
PTGFRN		SIL1
PTGR1		MBD4
PTP4A3		MLANA
PVRL2		ALDH3A1
PWP1		TJP1
PYCR1		GAL
PYCR2		TRPM7
PYGL		AQP1
PYGO2		SEMA3B
QPRT		MCRS1
RAB10		STC1
RAB14		SGK3
RAB1A		PSMG2
RAB27A		KNG1
RAB4A		UGT2B7
RAB7L1		ABCA1
RAD51AP1		FUBP1
RAP2A		USP22
RARRES3		E2F4
RBBP7		PHLPP2
RBM25		PPARGC1A
RBPMS		ASGR1
RCN2		GLO1
REG3A		BTG2
RER1		SCYL1
RFTN1		SERPINI1
RHOBTB1		DNAJA3
RIT1		MVD
RMI1		PRDX6
RNASE1		DSG1
RNF43		HSD11B2
RNPEP		HOXB7
RPIA		MAP3K14
RPL35		GH1
RPL5		PTGES
RPL8		BRINP1
RPN1		AKR1C3
RPN2		CD28
RPP21		SULF2
RPS11		PRKCE
RPS4X		RBM38
RREB1		VWF
RUNDC3B		ZNF148
S100A11		PRKAA2
S100A13		GCG
SAC3D1		CA2
SCD		FLI1
SDPR		GPRC5A
SEC14L2		CGB5
SEL1L3		CCL21
2019-09-04		IFNAR1
SERPINA4		PIWIL1
SERPINB9		MYD88
SERPINF1		DVL3
SFRS1		SERPINA7
SH3BGRL3		ALCAM
SKP2		GSTA4
SLC11A2		MT1G
SLC13A3		RALBP1
SLC16A1		AGR3
SLC16A10		YWHAE
SLC1A2		CISH
SLC1A4		APOC3
SLC1A5		PCK1
SLC22A15		HDAC6
SLC22A4		BTD
SLC23A2		CCAR2
SLC27A5		TNFRSF1B
SLC2A3		AKR1A1
SLC37A4		MYOF
SLC38A6		SLC10A1
SLC39A10		ATF1
SLC39A6		NOD2
SLC3A2		HPRT1
SLC44A1		TRAF6
SLC5A6		IL33
SLC7A1		DEK
SLC7A5		SARNP
SLC9A3R1		PI4KA
SLCO1B1		CRKL
SLPI		ARAF
SMAD2		INTS6
SMAD4		CYBRD1
SMARCA1		PTK7
SMARCC1		UBE2C
SMG5		NAMPT
SMYD3		SFRP4
SORD		LIN28A
SPAG7		TCIM
SPINT1		CSNK1A1
SPINT2		LAMB1
SRI		CSNK2B
SRPX		ACTL6A
SSR2		SSTR3
SSRP1		PAK4
ST13		HINT2
ST3GAL6		NUPR1
STT3A		CYP2C19
STXBP6		RBP1
SUCLG2		FOXQ1
SULT1A1		ERBIN
SULT1B1		PROS1
SUMO3		PDGFD
SUPV3L1		GAS6
SYNCRIP		FKSG49
TAF9		EIF6
TALDO1		RPA1
TAP1		TPM3
TAX1BP3		PPOX
TBC1D9B		TMEFF2
TBCK		VKORC1
TCEB2		RAB25
TENC1		MGST1
TFPI2		NEU1
TFR2		CUL1
THOC5		DSC3
TIA1		PDGFC
TLN1		LCAT
TM9SF2		MT-ND1
TMED5		CSTB
TMEM106C		DSE
TMEM194A		PLIN1
TMEM27		BBC3
TMEM48		EHD4
TMEM49		WNT16
TMEM65		RCVRN
TMEM97		MT-ND5
TMEM98		DNAJC6
TMSB10		YES1
TMSB4X		MAP3K7
TMX1		ATF6
TNFAIP3		FER
TNFSF4		UBC
TOB1		HOXA1
TP53I3		MADCAM1
TP53TG1		CD99
TPM3		STIM1
TPM4		ATOX1
TRDMT1		PVR
TREX2		WNT5B
TRIM22		LECT2
TRIM24		MAGED1
TRIM55		KLF2
TRIO		TUBB3
TRIOBP		TBCD
TRMT112		HSPA9
TROAP		NRIP1
TRPC1		MAP3K5
TSKU		EGLN3
TTYH3		P4HB
TUBE1		TIA1
TUBG1		SLC16A4
TUFM		UBE3A
UBA2		CUL3
UBE2L6		ARTN
UBE2V2		ACHE
UCP2		PHKA2
UGCG		CD46
UGDH		CCR2
UGP2		MAP1LC3B
UGT1A1		SIRT7
UGT1A10		SCG5
UQCRC1		CYP3A5
USP14		SLCO1B1
USP30		BCR
USP37		SP3
UXS1		SLC39A6
VARS		DEPDC1
VAT1		EGFL7
VCL		AIMP2
VEGFA		PTPRD
VEGFB		MR1
VPS35		SAPCD2
WNK1		ATAD2
WNK3		TNFRSF25
WWC1		S100A11
XPOT		SPAG5
XPR1		HELLS
YKT6		MYBL2
YWHAQ		IRS4
ZEB2		ADRB2
ZFP36L1		DYNLRB2
ZNF184		PRKAB1
ZNF185		ADGRE5
ZNF652		DCN
ZNF706		MMP16
ZNHIT3		TNFSF13
ZXDA		STK33
ZYG11B		BLCAP
A2BP1		IRS2
AARS		CASP2
AASS		RIPK1
ABCA1		SLC29A1
ABCC1		ULK1
ABCC5		AZIN1
ABCF2		GLYAT
ABCG1		SELP
ABI3		PRKG1
ABP1		CCDC88A
ACAN		ESM1
ACAT2		E2F5
ACBD3		RAB11FIP4
ACMSD		GALNT12
ACTA2		SLC9A1
ACTL6A		DCXR
ACTN1		LRP1
ACTN2		TFDP3
ACTR2		PTX3
ACVR1		CD74
ACYP2		PTGER2
ADAM8		CORO1C
ADCY5		HPR
ADCYAP1		KLK6
ADD3		AOPEP
ADNP		FEN1
ADRA1A		CD14
ADSSL1		APOA2
AGPAT2		CDK5RAP3
AGPAT3		TMPRSS4
AGR2		EPHB1
AIFM1		DVL1
AIG1		TBL1XR1
AIM1		OSM
AIP		BCS1L
AK4		SPRY2
AKAP1		PAK6
AKR1B1		RHOD
AKR7A2		FXYD5
AKR7A3		RTN4
AKT1S1		CDH5
AKT3		MRPS27
ALAD		EMP2
ALCAM		SMURF2
ALDH3A1		CX3CR1
ALDH5A1		LGALS4
ALKBH1		TET1
ALOX5AP		SIRPA
AMFR		MEF2D
AMIGO2		EIF3A
ANAPC7		PRDX5
ANGEL1		FOXP1
ANGPT2		SYNM
ANGPTL6		DNTT
ANKRD27		DCLK1
ANKRD42		APOBEC3B
ANKRD46		RAD23B
ANPEP		RALA
ANXA6		IL1RAPL2
AOC3		SAMD9L
AP2A2		IL36A
AP2B1		OTUD7A
AP3B1		PLPBP
AP3M2		TTC36
APH1A		CLEC3B
APLNR		EPHA7
APOE		SLC25A47
APOL3		ANLN
APOL6		CBX4
APOM		SYNE1
AQP11		WNT6
AQP6		HPX
AQP7P1		RXRB
ARAP3		TUBA1B
AREG		ANXA10
ARF1		LPAR1
ARF3		UPF1
ARF6		THBS4
ARFGEF1		SFRP5
ARFGEF2		PFN1
ARHGAP1		AKR1C1
ARHGAP8		BPTF
ARHGEF1		MAPK12
ARHGEF12		STC2
ARHGEF6		RUVBL2
ARL1		IL3
ARL2		TINF2
ARL4C		SLC16A1
ARL5A		IGFBP6
ARNTL2		PSD3
ARPC1B		AHNAK
ARRDC4		CAV2
AS3MT		TMPRSS6
ASAP2		PLA2G12B
ASCC3		UCK2
ASF1B		HCK
ASNS		USP7
ASPA		ABCC4
ASRGL1		F13A1
ATF1		ING4
ATM		HNRNPD
ATOX1		PELP1
ATP12A		PSMD9
ATP1B3		CCNA1
ATP2B1		GPI
ATP2B2		CYP2C9
ATP2C1		BAGE
ATP4B		WNT2B
ATP5G2		POU5F1B
ATP5H		CTSK
ATP5J2		EEF2
ATP5O		HUWE1
ATP6V0C		HGFAC
ATP6V0E2		BHLHE40
ATP6V1A		EIF3H
ATP6V1D		TRRAP
ATP6V1E1		SLIT2
ATP6V1F		CCKAR
ATP6V1H		MGAT3
ATP7A		CD109
ATP8B1		TNFRSF11A
ATXN10		DSG2
ATXN1L		STIP1
AUP1		CPE
AVPR1B		MYCT1
AVPR2		XDH
AXIN2		AGGF1
AZI1		MBD2
B3GNT5		REG3A
B4GALT1		SND1
BACE2		VIL1
BAD		AIP
BAG2		RCHY1
BAI2		FLNA
BAIAP2		ALAS2
BAIAP2L1		CXCL2
BAIAP2L2		RND3
BANF1		XRCC4
BBX		POLG
BCAM		MB
BCAT2		SKA1
BCL2A1		RBL1
BCL6		DLGAP5
BCORL1		RPLP0
BDKRB1		TMEM176A
BEND5		P2RX7
BEST1		GPX4
BEX2		FOXC2
BHMT2		PSMB4
BIRC3		GPSM2
BMP1		UGT1A9
BMS1		MSI1
BOK		MYOG
BOLA1		SSB
BPHL		GNL3
BRD3		RUVBL1
BSG		ERN1
BTD		SMAD6
BTG3		COX10
BTN2A1		RAB1A
BTN2A2		POMGNT2
BTN3A3		PSEN2
BUB3		RGN
C10orf35		EFEMP1
C10orf82		KRT37
C12orf32		SPA17
C12orf57		TYK2
C13orf33		FYN
C14orf159		ACSL4
C14orf182		BCL2L2
C14orf93		CYP24A1
C15orf23		RPS27
C15orf41		POLR2E
C16orf75		MT1M
C19orf2		LPAR3
C19orf6		VASH1
C1orf100		FLOT2
C1orf106		MT2A
C1orf128		TGFBI
C1orf151		TNFRSF12A
C1orf77		SLC25A5
C1RL		NME2
C2		AQP9
C20orf24		CENPF
C21orf2		KCNQ1
C2orf27A		TRIM29
C2orf54		MTR
C2orf88		TPMT
C4orf34		CX3CL1
C5orf22		RPS6
C5orf24		RAP1B
C5orf32		NT5E
C5orf33		IREB2
C6orf192		TSPAN1
C7orf25		PGD
C7orf27		BHMT
C7orf30		CD163
C7orf58		SLC11A1
C8orf4		SMTN
C9orf100		CFTR
C9orf16		LAMC1
C9orf3		BCL2L12
C9orf5		RRM2B
CA14		EGLN2
CABLES2		MT-ND4
CACYBP		STYK1
CALCR		DUSP19
CALCRL		FLOT1
CAMK2G		CD58
CAMLG		ALOX15
CAPRIN1		TTF2
CAPZA3		CDC27
CASC3		TTK
CASP6		GLUD1
CASP9		CXCR6
CAV1		ADCY10
CAV2		DACT2
CBFA2T3		ZFP57
CCDC132		PHF20L1
CCDC53		EIF5A2
CCDC88A		ACADVL
CCHCR1		COL1A2
CCL13		SLC22A1
CCL21		CAPG
CCL4		AQP5
CCL5		ETV7
CCND3		CBS
CCNF		NCOR2
CCNH		SCD
CCNI		SPTBN1
CCT8		CKS2
CD109		KDM5C
CD151		SOX1
CD164		RINT1
CD2		CSH1
CD3D		CDK5
CD40		STAT2
CD59		LIFR
CD5L		UBE4B
CD63		TRIM28
CD83		USF2
CDA		KCNJ11
CDC123		COMMD7
CDC23		GATA6
CDC25A		FUT3
CDC25C		LAMA5
CDC42		EPHA5
CDC42EP1		CD8A
CDC7		ACTN4
CDCA4		PPP2CA
CDCA7L		HSPG2
CDH13		KLF10
CDH17		EPHB6
CDHR2		IL23A
CDK13		CAPN2
CDK2		ISL1
CDK2AP1		FST
CDK5		KLF11
CDK5RAP2		EIF2S1
CDK5RAP3		S100P
CDK6		FZD10
CDK9		DIRAS3
CDKN2B		FRAT1
CDRT1		MAP2
CDV3		BRD2
CEACAM1		CYP20A1
CEACAM5		TCF19
CEBPA		ARHGEF39
CEBPD		TCF3
CENPA		CUL4A
CENPW		WNT9A
CEP192		CD47
CEP97		TRPC1
CFHR1		MAPK7
CFHR3		AIRE
CFHR4		SKP1
CFTR		NCK1
CG012		PNKD
CHCHD2		HDGFL2
CHD4		TMSB4X
CHEK1		STK3
CHERP		PRMT1
CHI3L1		CTAG2
CHN1		XPO1
CHST11		TERF1
CHUK		AGT
CIAO1		TSPO
CISH		CASP6
CKS1B		NR0B1
[truncated: 4,928 more rows]
