# Supplementary material for: Uncovering the Mechanisms of Cryptotanshinone as a Therapeutic Agent Against Hepatocellular Carcinoma
Source: Front Pharmacol. 2020 Aug 13;11:1264. doi: 10.3389/fphar.2020.01264 (PMC7438559; doi:10.3389/fphar.2020.01264)
Supplement: Table S3 — List of the common targets of CPT and HCC. [file Table_3.xlsx]

## Sheet: Common target
Common-targets (239)
PDK2
HMGCR
PDPK1
MMP2
ADAM17
ADK
ARL5A
ADH1C
ADH5
AKR1C1
AKR1C2
AKR1C3
AKR1B1
SERPINA1
TTPA
MAOB
AR
ANG
TEK
ANXA5
APOA2
XIAP
BIRC7
FGFR1
BCL2L1
PAPSS1
NR1H4
SULT2A1
BMP2
BRAF
BCAT2
MTHFD1
PRKACA
CA2
CBR1
CASP1
CASP3
CTNNA1
CTSB
CTSK
CTSS
CDK2
CRABP2
PDE3B
F10
F11
MMP13
CFB
HSD11B1
CCNA2
CDK5R1
CCNT1
CBS
CYP2C8
DAPK1
DCK
DUT
DHFR
DPP4
MAP2K1
DUSP6
MDM2
PROCR
EPHB4
EGFR
EPHX2
HSD17B1
ESR1
ESR2
SULT1E1
ESRRG
EIF4E
FDPS
FABP4
FECH
FGFR2
FKBP3
BLVRB
GM2A
FABP6
NR3C1
GPI
FOLH1
GSR
GSTA1
GSTA3
GSTP1
GSTT2
PYGL
GSK3B
HRAS
HSPA8
HSP90AA1
HSP90AB1
HMOX1
MET
HNF4G
HNMT
ABO
KAT2B
HDAC8
SETD7
HADH
INSR
IGF1R
IGF1
ITGAL
IL2
IVD
KIF11
GLO1
LSS
ELANE
CES1
SDS
MMP12
MIF
KIT
MMP9
ACADM
METAP2
NR3C2
MAPK1
MAPK10
MAPK14
MAPK8
NQO1
SIRT5
MME
MMP8
LCN2
NOS3
RORA
NR1I2
NR1I3
NR1H3
NR1H2
PPIA
FKBP1A
PPARA
PPARD
PPARG
PNMT
PCTP
PIK3R1
PITPNA
PCK1
PLA2G2A
PARP1
PGR
FNTA
PRKCQ
S100A9
PADI4
TGM3
F2
PIM1
ABL1
LCK
SRC
AKT1
AKT2
RAC1
RAB5A
RAP2A
ERBB4
REN
RARA
RARB
RARG
RXRA
RXRB
RBP4
RND3
RFK
AMD1
SEC14L2
HPN
AURKA
CHEK1
PAK7
PPP5C
PPP1CC
ALB
SHBG
MTAP
SORD
MMP3
SULT2B1
SOD2
TGFBR1
THRA
THRB
TGFB2
TTR
GART
TRDMT1
WARS
BTK
HCK
ITK
JAK2
JAK3
SYK
PTPN1
PTPN11
YARS
UCK2
KDR
VDR
GC
WAS
ALDH1A1
GMNN
PAFAH1B3
PLK1
PTGS1
PTGS2
CHRM4
OPRD1
ADRA1A
ADRA1B
ADRB2
TOP2B
OPRM1
CHRNA7
NCOA2
NCOA1
RELA
STAT3
CCND1
TNF
APP
EDN1
BIRC5
IL12A
BCHE
ACHE
IL12B
