# Supplementary material for: Uncovering the Mechanisms of Cryptotanshinone as a Therapeutic Agent Against Hepatocellular Carcinoma
Source: Front Pharmacol. 2020 Aug 13;11:1264. doi: 10.3389/fphar.2020.01264 (PMC7438559; doi:10.3389/fphar.2020.01264)
Supplement: Table S4 — List of the 32 hub targets in this PPI network. [file Table_4.xlsx]

## Sheet: Hub targets
name	Degree
AKT1	115
ALB	115
MAPK1	94
TNF	94
EGFR	93
SRC	90
STAT3	86
HRAS	83
ESR1	83
HSP90AA1	81
IGF1	79
MAPK8	79
CASP3	77
MMP9	71
CCND1	70
MAPK14	65
PTGS2	65
BCL2L1	63
MDM2	62
RELA	60
AR	59
PIK3R1	59
NOS3	54
ANXA5	52
MAP2K1	51
PPARG	51
JAK2	51
APP	51
MMP2	51
KDR	49
IL2	49
NR3C1	47
