# Supplementary material for: Uncovering the Mechanisms of Cryptotanshinone as a Therapeutic Agent Against Hepatocellular Carcinoma
Source: Front Pharmacol. 2020 Aug 13;11:1264. doi: 10.3389/fphar.2020.01264 (PMC7438559; doi:10.3389/fphar.2020.01264)
Supplement: Table S5 — Functional classification of the common targets based on DAVID analysis. [file Table_5.xlsx]

## Sheet: Biological progress
Category	Term	Count	%	PValue	Genes	List Total	Pop Hits	Pop Total	Fold Enrichment	Bonferroni	Benjamini	FDR
GOTERM_BP_DIRECT	GO:0043401~steroid hormone mediated signaling pathway	22	9.2437	6.88984e-25	PPARA, PPARD, THRA, RARG, THRB, RXRB, RXRA, PPARG, NR3C2, ESR1, ESRRG, RORA, HNF4G, PGR, NR1H2, VDR, NR1I3, NR1I2, RARA, RARB, NR1H4, NR1H3	237	57	16792	27.3465	1.82029e-21	1.82029e-21	1.22307e-21
GOTERM_BP_DIRECT	GO:0006367~transcription initiation from RNA polymerase II promoter	26	10.9244	7.54643e-20	PPARA, PPARD, THRA, THRB, PPARG, NR3C2, NR3C1, RORA, PGR, NR1H2, VDR, RARA, RARB, NR1H4, NR1H3, AR, RARG, KAT2B, RXRB, RXRA, ESR1, ESRRG, ESR2, HNF4G, NR1I3, NR1I2	237	152	16792	12.1195	1.99377e-16	9.96883e-17	1.33963e-16
GOTERM_BP_DIRECT	GO:0043066~negative regulation of apoptotic process	39	16.3866	4.80891e-19	PPARD, XIAP, ERBB4, MMP9, AURKA, BCL2L1, SRC, MIF, AKT1, IGF1R, CASP3, ALB, TEK, GLO1, RARA, RARB, NQO1, PIK3R1, NR1H4, EGFR, HPN, RARG, BRAF, RELA, HCK, PIM1, BIRC7, IGF1, BIRC5, ANXA5, STAT3, KDR, SOD2, PLK1, GSK3B, MDM2, MAPK8, GSTP1, IL2	237	455	16792	6.07306	1.27051e-15	4.23504e-16	8.5367e-16
GOTERM_BP_DIRECT	GO:0046777~protein autophosphorylation	22	9.2437	3.86309e-14	EGFR, FGFR2, FGFR1, ERBB4, HCK, PIM1, AURKA, KIT, EPHB4, SRC, KDR, DAPK1, AKT1, IGF1R, PDPK1, GSK3B, TEK, PRKACA, JAK2, ABL1, INSR, SYK	237	172	16792	9.06251	1.02076e-10	2.55189e-11	6.85896e-11
GOTERM_BP_DIRECT	GO:0030522~intracellular receptor signaling pathway	13	5.46218	8.79653e-14	PPARA, PPARD, AR, THRA, THRB, RORA, HNF4G, STAT3, NCOA1, NCOA2, NR1I2, NR1H4, NR1H3	237	38	16792	24.239	2.3231e-10	4.64621e-11	1.56086e-10
GOTERM_BP_DIRECT	GO:0038083~peptidyl-tyrosine autophosphorylation	13	5.46218	1.77118e-13	ITK, ERBB4, HCK, SRC, KDR, BTK, IGF1R, LCK, JAK2, JAK3, ABL1, INSR, SYK	237	40	16792	23.027	4.67847e-10	7.79745e-11	3.14349e-10
GOTERM_BP_DIRECT	GO:0008284~positive regulation of cell proliferation	32	13.4454	6.13351e-13	FGFR2, FGFR1, HRAS, ERBB4, EDN1, BCL2L1, KIT, TGFB2, AKR1C3, AKR1C2, IGF1R, CHRNA7, RARA, RARB, INSR, DPP4, EGFR, AR, RARG, RELA, TGFBR1, HCK, IGF1, BIRC5, STAT3, CDK2, KDR, MAPK1, F2, MDM2, ADAM17, IL2	237	466	16792	4.8654	1.6206e-09	2.31514e-10	1.0889e-09
GOTERM_BP_DIRECT	GO:0045429~positive regulation of nitric oxide biosynthetic process	12	5.04202	1.29605e-11	OPRM1, HSP90AB1, AKT1, EGFR, TNF, HSP90AA1, PTGS2, EDN1, ESR1, JAK2, INSR, SOD2	237	43	16792	19.7727	3.42417e-08	4.28021e-09	2.30073e-08
GOTERM_BP_DIRECT	GO:0001934~positive regulation of protein phosphorylation	17	7.14286	2.85283e-11	EGFR, RAP2A, BMP2, HRAS, TNF, ERBB4, MMP9, KDR, AKT1, CCND1, F2, TEK, RAC1, ADAM17, ABL1, INSR, AKT2	237	127	16792	9.48417	7.53717e-08	8.37464e-09	5.0643e-08
GOTERM_BP_DIRECT	GO:0018108~peptidyl-tyrosine phosphorylation	18	7.56303	5.18076e-11	FGFR2, EGFR, FGFR1, HSP90AA1, ERBB4, MAP2K1, HCK, MET, KIT, EPHB4, SRC, KDR, BTK, TEK, JAK2, JAK3, ABL1, INSR	237	153	16792	8.33557	1.36876e-07	1.36876e-08	9.19681e-08
GOTERM_BP_DIRECT	GO:0006468~protein phosphorylation	29	12.1849	5.81678e-11	FGFR1, CCNT1, AURKA, TGFB2, BTK, AKT1, APP, PDPK1, RARA, PRKACA, PIK3R1, SYK, PDK2, BMP2, BRAF, TGFBR1, HCK, PIM1, BIRC5, MAPK10, DAPK1, MAPK1, CCND1, PLK1, GSK3B, LCK, JAK2, MAPK8, JAK3	237	456	16792	4.50596	1.53679e-07	1.39708e-08	1.03259e-07
GOTERM_BP_DIRECT	GO:0045944~positive regulation of transcription from RNA polymerase II promoter	43	18.0672	8.04521e-11	FGFR2, PPARA, HRAS, TNF, THRA, THRB, CCNT1, PPARG, EDN1, NR3C1, RORA, NR1H2, PGR, AKT1, VDR, APP, RARA, RARB, PIK3R1, NR1H4, NR1H3, EGFR, AR, BMP2, KAT2B, RARG, RXRB, RELA, RXRA, MET, ESRRG, ESR1, IGF1, STAT3, ADRB2, NR1I3, NCOA1, NR1I2, NCOA2, MAPK14, GSK3B, PARP1, IL2	237	981	16792	3.10566	2.12554e-07	1.77129e-08	1.42817e-07
GOTERM_BP_DIRECT	GO:0042493~response to drug	23	9.66387	3.48671e-10	SORD, HSP90AA1, FECH, PTGS2, RELA, PPARG, MAOB, STAT3, SRC, SOD2, TGFB2, LCN2, CASP3, CCND1, APOA2, BCHE, LCK, ADRA1A, MDM2, ADAM17, ABL1, HADH, DUSP6	237	304	16792	5.36054	9.21188e-07	7.08606e-08	6.18956e-07
GOTERM_BP_DIRECT	GO:0070374~positive regulation of ERK1 and ERK2 cascade	18	7.56303	4.36156e-10	FGFR2, OPRM1, EGFR, HRAS, BMP2, TNF, ERBB4, BRAF, MAP2K1, HMGCR, SRC, KDR, MIF, PTPN11, TEK, PLA2G2A, ADRA1A, ABL1	237	175	16792	7.28767	1.15232e-06	8.23089e-08	7.74258e-07
GOTERM_BP_DIRECT	GO:0007165~signal transduction	45	18.9076	1.27995e-09	ITGAL, HRAS, ERBB4, CRABP2, S100A9, PPARG, NR3C2, PDE3B, NR3C1, KIT, SRC, AKT1, PGR, VDR, IGF1R, TEK, CHRNA7, RARA, RARB, CASP1, PIK3R1, NR1H4, AKT2, EGFR, ITK, AR, YARS, HSP90AA1, MAP2K1, TGFBR1, MET, ESR1, IGF1, ESR2, MAPK10, ANXA5, STAT3, DAPK1, MAPK1, NR1I3, NR1I2, CHRM4, MAPK14, ADRA1A, JAK2	237	1161	16792	2.74621	3.38163e-06	2.25443e-07	2.27216e-06
GOTERM_BP_DIRECT	GO:0018105~peptidyl-serine phosphorylation	15	6.30252	2.45552e-09	CDK5R1, TGFBR1, CDK2, SRC, AKT1, PRKCQ, MAPK1, PDPK1, PLK1, MAPK14, GSK3B, MAPK8, PRKACA, AKT2, SYK	237	125	16792	8.50228	6.48745e-06	4.05467e-07	4.359e-06
GOTERM_BP_DIRECT	GO:0045893~positive regulation of transcription, DNA-templated	28	11.7647	4.17601e-09	PPARA, PPARD, TNF, ERBB4, PPARG, RORA, SEC14L2, SRC, NR1H2, RARA, CCNA2, INSR, NR1H3, AR, BMP2, MAP2K1, RELA, TGFBR1, ESR1, ESRRG, IGF1, ESR2, CDK2, STAT3, MAPK1, NCOA1, NR1I2, SETD7	237	515	16792	3.85217	1.1033e-05	6.49001e-07	7.4132e-06
GOTERM_BP_DIRECT	GO:0071222~cellular response to lipopolysaccharide	14	5.88235	6.64781e-09	LCN2, PPARD, TNF, MAPK14, RELA, IL12A, MAPK8, RARA, IL12B, ABL1, NR1H4, SRC, GSTP1, NR1H3	237	113	16792	8.77816	1.75634e-05	9.7575e-07	1.18011e-05
GOTERM_BP_DIRECT	GO:0032869~cellular response to insulin stimulus	12	5.04202	9.89471e-09	AKT1, PDPK1, KAT2B, PPARG, PDE3B, PARP1, INSR, PIK3R1, SRC, GSTP1, AKT2, PCK1	237	77	16792	11.0419	2.61415e-05	1.37589e-06	1.7565e-05
GOTERM_BP_DIRECT	GO:0007169~transmembrane receptor protein tyrosine kinase signaling pathway	13	5.46218	9.90152e-09	EGFR, ITK, ERBB4, HCK, MET, KIT, KDR, BTK, IGF1R, TEK, LCK, INSR, SYK	237	96	16792	9.59459	2.61595e-05	1.30799e-06	1.7577e-05
GOTERM_BP_DIRECT	GO:0048661~positive regulation of smooth muscle cell proliferation	11	4.62185	1.01277e-08	FGFR2, AKT1, EGFR, TNF, PTGS2, HMGCR, HMOX1, EDN1, AKR1B1, ELANE, IGF1	237	60	16792	12.9896	2.67571e-05	1.27416e-06	1.79786e-05
GOTERM_BP_DIRECT	GO:0043410~positive regulation of MAPK cascade	12	5.04202	1.70899e-08	FGFR2, FGFR1, AR, BMP2, HRAS, ADRB2, ADRA1B, ADRA1A, IGF1, KIT, INSR, KDR	237	81	16792	10.4966	4.51506e-05	2.05235e-06	3.03378e-05
GOTERM_BP_DIRECT	GO:0010628~positive regulation of gene expression	19	7.98319	3.34024e-08	AR, HRAS, HPN, PPARD, BMP2, TNF, BRAF, MAP2K1, TGFBR1, EPHX2, KIT, STAT3, TGFB2, LCN2, VDR, NR1I2, MAPK14, MDM2, MAPK8	237	262	16792	5.13815	8.82452e-05	3.83691e-06	5.92955e-05
GOTERM_BP_DIRECT	GO:0018107~peptidyl-threonine phosphorylation	9	3.78151	4.59638e-08	AKT1, MAPK1, CDK5R1, PDPK1, TGFBR1, GSK3B, PRKACA, CHEK1, MAPK8	237	38	16792	16.7808	0.000121429	5.05983e-06	8.15942e-05
GOTERM_BP_DIRECT	GO:0030335~positive regulation of cell migration	16	6.72269	5.148e-08	EGFR, BMP2, HRAS, F10, TGFBR1, EDN1, IGF1, KIT, KDR, IGF1R, MAPK1, ADAM17, JAK2, INSR, PIK3R1, AKT2	237	184	16792	6.16107	0.000136001	5.44039e-06	9.13865e-05
GOTERM_BP_DIRECT	GO:0001525~angiogenesis	17	7.14286	1.09101e-07	FGFR2, FGFR1, PTGS2, PDE3B, RORA, EPHB4, MMP2, KDR, TGFB2, WARS, GPI, ANG, HMOX1, MAPK14, TEK, NOS3, SYK	237	223	16792	5.4013	0.000288203	1.10863e-05	0.000193674
GOTERM_BP_DIRECT	GO:0048384~retinoic acid receptor signaling pathway	7	2.94118	1.16572e-07	NR1H2, RARG, RXRB, RXRA, ESRRG, RARA, RARB	237	18	16792	27.5537	0.000307936	1.14067e-05	0.000206937
GOTERM_BP_DIRECT	GO:0042593~glucose homeostasis	12	5.04202	1.75081e-07	AKT1, PDK2, GPI, RBP4, PYGL, PPARG, ADRA1B, INSR, STAT3, NR1H4, PCK1, PTPN11	237	101	16792	8.4181	0.000462457	1.652e-05	0.000310801
GOTERM_BP_DIRECT	GO:0008283~cell proliferation	21	8.82353	2.47149e-07	EGFR, CDK5R1, AR, HRAS, PPARD, ACHE, ERBB4, MET, PIM1, IGF1, BCL2L1, STAT3, SRC, MIF, TGFB2, AKT1, CHRM4, PLK1, RAC1, ADRA1B, SYK	237	366	16792	4.0653	0.000652755	2.25159e-05	0.000438735
GOTERM_BP_DIRECT	GO:0048015~phosphatidylinositol-mediated signaling	12	5.04202	2.87929e-07	FGFR2, AKT1, EGFR, IGF1R, FGFR1, PDPK1, ERBB4, LCK, IGF1, KIT, PIK3R1, PTPN11	237	106	16792	8.02102	0.000760421	2.53567e-05	0.000511127
GOTERM_BP_DIRECT	GO:0014068~positive regulation of phosphatidylinositol 3-kinase signaling	10	4.20168	2.96215e-07	FGFR1, PPARD, ERBB4, F2, TEK, IGF1, JAK2, KIT, KDR, TGFB2	237	65	16792	10.9004	0.000782293	2.52448e-05	0.000525835
GOTERM_BP_DIRECT	GO:0043627~response to estrogen	10	4.20168	2.96215e-07	MAPK1, APOA2, CCND1, HSP90AA1, HMOX1, TEK, PPARG, ESR1, CA2, CTNNA1	237	65	16792	10.9004	0.000782293	2.52448e-05	0.000525835
GOTERM_BP_DIRECT	GO:0000187~activation of MAPK activity	12	5.04202	3.16992e-07	MAPK1, BMP2, TNF, MAP2K1, MAPK14, IGF1, CHRNA7, MAPK10, KIT, INSR, DUSP6, PTPN11	237	107	16792	7.94605	0.000837143	2.61713e-05	0.000562719
GOTERM_BP_DIRECT	GO:0032496~response to lipopolysaccharide	14	5.88235	5.6327e-07	OPRM1, PTGS2, MAOB, EDN1, ELANE, ADH5, SOD2, PCK1, CASP3, REN, IL12A, ADAM17, JAK2, CASP1	237	164	16792	6.04837	0.00148705	4.50947e-05	0.000999904
GOTERM_BP_DIRECT	GO:0008285~negative regulation of cell proliferation	21	8.82353	8.56622e-07	OPRM1, AR, HRAS, BMP2, KAT2B, RARG, MAP2K1, ERBB4, PTGS2, STAT3, SOD2, TGFB2, WARS, VDR, BCHE, ADRA1A, JAK2, NOS3, RARA, RARB, FABP6	237	396	16792	3.75732	0.00226064	6.65624e-05	0.00152065
GOTERM_BP_DIRECT	GO:0071456~cellular response to hypoxia	11	4.62185	9.74147e-07	AKT1, PPARD, PTGS2, HMOX1, EDN1, MDM2, RORA, CCNA2, SRC, OPRD1, PCK1	237	96	16792	8.1185	0.00257039	7.35315e-05	0.00172928
GOTERM_BP_DIRECT	GO:0051090~regulation of sequence-specific DNA binding transcription factor activity	7	2.94118	1.02408e-06	MAPK1, MAPK14, HMOX1, HCK, MAPK8, MAPK10, SYK	237	25	16792	19.8386	0.00270197	7.51535e-05	0.00181792
GOTERM_BP_DIRECT	GO:0050900~leukocyte migration	12	5.04202	1.1935e-06	ITGAL, HRAS, PROCR, PPIA, MMP9, LCK, F2, TEK, PIK3R1, SRC, MIF, PTPN11	237	122	16792	6.96908	0.00314826	8.52187e-05	0.00211866
GOTERM_BP_DIRECT	GO:0014066~regulation of phosphatidylinositol 3-kinase signaling	10	4.20168	1.44225e-06	FGFR2, AKT1, EGFR, MAPK1, FGFR1, ERBB4, LCK, KIT, PIK3R1, PTPN11	237	78	16792	9.08363	0.00380317	0.000100269	0.00256022
GOTERM_BP_DIRECT	GO:0043406~positive regulation of MAP kinase activity	9	3.78151	1.61663e-06	EGFR, FGFR1, HRAS, TNF, EDN1, ELANE, KIT, SRC, MIF	237	59	16792	10.808	0.00426203	0.00010951	0.00286978
GOTERM_BP_DIRECT	GO:0015721~bile acid and bile salt transport	7	2.94118	1.67187e-06	NCOA1, NCOA2, ALB, RXRA, AKR1C1, NR1H4, FABP6	237	27	16792	18.3691	0.00440734	0.000110421	0.00296783
GOTERM_BP_DIRECT	GO:0007507~heart development	14	5.88235	1.94558e-06	RBP4, PPARA, PPARD, BMP2, ERBB4, MAP2K1, TGFBR1, PPARG, EDN1, SOD2, TGFB2, PTPN11, MTHFD1, TEK	237	183	16792	5.4204	0.00512704	0.000125364	0.00345371
GOTERM_BP_DIRECT	GO:0045471~response to ethanol	11	4.62185	2.23125e-06	RBP4, CCND1, FECH, HMGCR, MAOB, SETD7, RARA, NQO1, GSTP1, STAT3, IL2	237	105	16792	7.42262	0.00587763	0.000140347	0.00396081
GOTERM_BP_DIRECT	GO:0042523~positive regulation of tyrosine phosphorylation of Stat5 protein	6	2.52101	2.8335e-06	ERBB4, IGF1, JAK2, IL12B, KIT, IL2	237	17	16792	25.0067	0.00745817	0.000174081	0.00502988
GOTERM_BP_DIRECT	GO:0030574~collagen catabolic process	9	3.78151	3.03775e-06	CTSK, MMP9, MMP8, CTSS, CTSB, MMP3, MMP13, MMP2, MMP12	237	64	16792	9.96361	0.00799364	0.000182387	0.00539244
GOTERM_BP_DIRECT	GO:0008217~regulation of blood pressure	9	3.78151	3.42253e-06	PTGS2, REN, HMOX1, EDN1, PTGS1, PPARG, EPHX2, NOS3, SOD2	237	65	16792	9.81032	0.00900158	0.000200921	0.00607546
GOTERM_BP_DIRECT	GO:0000122~negative regulation of transcription from RNA polymerase II promoter	28	11.7647	3.4351e-06	FGFR2, FGFR1, PPARA, PPARD, TNF, THRB, EDN1, PPARG, NR1H2, VDR, RARA, RARB, NR1H4, NR1H3, BMP2, RARG, RELA, RXRA, ELANE, ESR1, ESR2, STAT3, CCND1, NCOA2, PLK1, MDM2, PARP1, HDAC8	237	720	16792	2.75537	0.0090345	0.000197275	0.00609777
GOTERM_BP_DIRECT	GO:0035556~intracellular signal transduction	20	8.40336	4.45081e-06	ITK, TGFBR1, EDN1, KIT, SRC, BTK, DAPK1, AKT1, PRKCQ, PDPK1, GSK3B, HMOX1, MAPK14, RAC1, ADRA1B, ADRA1A, JAK2, JAK3, AKT2, SYK	237	403	16792	3.51624	0.0116902	0.000250162	0.00790072
GOTERM_BP_DIRECT	GO:0000165~MAPK cascade	16	6.72269	4.68075e-06	FGFR2, EGFR, FGFR1, HRAS, TNF, ERBB4, BRAF, MAP2K1, KIT, MAPK1, TEK, JAK2, JAK3, IL2, DUSP6, PPP5C	237	262	16792	4.32686	0.0122904	0.000257604	0.00830888
GOTERM_BP_DIRECT	GO:0030168~platelet activation	11	4.62185	5.10081e-06	AKT1, MAPK1, PRKCQ, PDPK1, LCK, F2, RAC1, PIK3R1, SRC, SYK, PTPN11	237	115	16792	6.77718	0.013386	0.00027499	0.0090545
GOTERM_BP_DIRECT	GO:0032355~response to estradiol	10	4.20168	5.29125e-06	GPI, CASP3, NCOA1, CCND1, PTGS2, ESR1, RARA, NQO1, GSTP1, STAT3	237	91	16792	7.78597	0.0138823	0.000279551	0.00939253
GOTERM_BP_DIRECT	GO:0001666~response to hypoxia	13	5.46218	5.85928e-06	PPARA, BMP2, CASP3, ANG, HMOX1, TEK, ADAM17, CHRNA7, CASP1, MMP2, DPP4, TGFB2, SOD2	237	172	16792	5.35512	0.0153611	0.000303488	0.0104008
GOTERM_BP_DIRECT	GO:0008584~male gonad development	10	4.20168	6.9236e-06	AKR1C3, NCOA1, REN, TGFBR1, ESR1, BCL2L1, KIT, CTNNA1, INSR, TGFB2	237	94	16792	7.53748	0.0181259	0.000351711	0.01229
GOTERM_BP_DIRECT	GO:0055114~oxidation-reduction process	24	10.084	1.08294e-05	BMP2, SORD, ACADM, PTGS2, HMGCR, HSD17B1, CYP2C8, MAOB, PTGS1, SOD2, AKR1C3, ALDH1A1, MTHFD1, GSR, AKR1C2, CBR1, DHFR, AKR1B1, BLVRB, HSD11B1, NOS3, NQO1, AKR1C1, CBS	237	592	16792	2.87239	0.0282059	0.00053969	0.0192224
GOTERM_BP_DIRECT	GO:0022617~extracellular matrix disassembly	9	3.78151	1.11967e-05	CTSK, MMP9, ELANE, MMP8, CTSS, MMP3, MMP13, MMP2, MMP12	237	76	16792	8.39041	0.0291486	0.000547662	0.0198744
GOTERM_BP_DIRECT	GO:0042127~regulation of cell proliferation	13	5.46218	1.23076e-05	ITK, TNF, BRAF, XIAP, LCK, PTGS1, BIRC7, CHEK1, JAK2, KIT, ABL1, SRC, BTK	237	185	16792	4.97881	0.031994	0.000591043	0.0218461
GOTERM_BP_DIRECT	GO:0007173~epidermal growth factor receptor signaling pathway	8	3.36134	1.279e-05	EGFR, PDPK1, HRAS, ADAM17, ABL1, PIK3R1, SRC, PTPN11	237	56	16792	10.1218	0.0332269	0.000603237	0.0227023
GOTERM_BP_DIRECT	GO:0006805~xenobiotic metabolic process	9	3.78151	1.35912e-05	NR1I2, CES1, CYP2C8, PTGS1, EPHX2, RORA, NQO1, GSTP1, AKR1C1	237	78	16792	8.17527	0.0352711	0.000629769	0.0241241
GOTERM_BP_DIRECT	GO:0038128~ERBB2 signaling pathway	7	2.94118	1.37017e-05	AKT1, EGFR, HRAS, HSP90AA1, ERBB4, PIK3R1, SRC	237	38	16792	13.0517	0.0355527	0.000623944	0.0243202
GOTERM_BP_DIRECT	GO:0050728~negative regulation of inflammatory response	9	3.78151	1.49414e-05	PPARA, PPARD, ELANE, TEK, CHRNA7, RORA, NR1H4, NR1H3, IL2	237	79	16792	8.07178	0.0387065	0.000668852	0.0265205
GOTERM_BP_DIRECT	GO:0051897~positive regulation of protein kinase B signaling	9	3.78151	2.35078e-05	AKR1C3, EGFR, AKR1C2, TNF, F10, TGFBR1, TEK, INSR, SRC	237	84	16792	7.59132	0.060219	0.0010346	0.0417226
GOTERM_BP_DIRECT	GO:0030307~positive regulation of cell growth	9	3.78151	2.35078e-05	AKT1, EGFR, HPN, TGFBR1, F2, S100A9, ADAM17, TGFB2, IL2	237	84	16792	7.59132	0.060219	0.0010346	0.0417226
GOTERM_BP_DIRECT	GO:0006508~proteolysis	21	8.82353	2.77086e-05	F11, HPN, CFB, MMP9, ELANE, MMP8, MME, CTSS, MMP3, MMP2, MMP13, MMP12, CTSK, CASP3, FOLH1, REN, F2, ADAM17, CTSB, CASP1, DPP4	237	500	16792	2.9758	0.0705917	0.0011994	0.0491765
GOTERM_BP_DIRECT	GO:0050727~regulation of inflammatory response	8	3.36134	2.80708e-05	XIAP, PTGS2, RELA, HCK, ESR1, FABP4, JAK2, CASP1	237	63	16792	8.99712	0.0714806	0.00119548	0.0498191
GOTERM_BP_DIRECT	GO:0008202~steroid metabolic process	7	2.94118	2.85339e-05	AKR1C3, AKR1C2, NR1I2, SULT2A1, CYP2C8, SULT2B1, SULT1E1	237	43	16792	11.5341	0.0726161	0.00119591	0.0506409
GOTERM_BP_DIRECT	GO:0045931~positive regulation of mitotic cell cycle	6	2.52101	3.96654e-05	APP, EIF4E, MDM2, BIRC5, ABL1, PTPN11	237	28	16792	15.1826	0.0994935	0.00163613	0.07039
GOTERM_BP_DIRECT	GO:0006006~glucose metabolic process	8	3.36134	4.20708e-05	AKT1, PDK2, PPARD, TNF, SORD, MAPK14, AKT2, PCK1	237	67	16792	8.45998	0.105199	0.00170859	0.0746572
GOTERM_BP_DIRECT	GO:0038095~Fc-epsilon receptor signaling pathway	12	5.04202	4.44072e-05	ITK, MAPK1, PRKCQ, PDPK1, HRAS, RELA, RAC1, MAPK8, MAPK10, PIK3R1, SYK, BTK	237	178	16792	4.77656	0.110705	0.0017761	0.0788018
GOTERM_BP_DIRECT	GO:0009887~organ morphogenesis	9	3.78151	4.55837e-05	FGFR2, BMP2, HRAS, BRAF, THRB, GMNN, RELA, GSK3B, SYK	237	92	16792	6.93121	0.113465	0.00179592	0.0808886
GOTERM_BP_DIRECT	GO:0060397~JAK-STAT cascade involved in growth hormone signaling pathway	5	2.10084	4.59656e-05	MAPK1, JAK2, PTPN1, JAK3, STAT3	237	15	16792	23.6174	0.114359	0.00178435	0.0815661
GOTERM_BP_DIRECT	GO:0048662~negative regulation of smooth muscle cell proliferation	6	2.52101	4.7383e-05	PPARD, ANG, HMOX1, PPARG, IL12A, IL12B	237	29	16792	14.6591	0.11767	0.00181269	0.0840803
GOTERM_BP_DIRECT	GO:0010887~negative regulation of cholesterol storage	4	1.68067	5.3134e-05	NR1H2, PPARA, PPARG, NR1H3	237	6	16792	47.2349	0.130975	0.00200347	0.0942808
GOTERM_BP_DIRECT	GO:0030855~epithelial cell differentiation	8	3.36134	5.59596e-05	FGFR2, GSTA1, AKR1C2, CBR1, CES1, PPARG, CTSB, AKR1C1	237	70	16792	8.09741	0.137439	0.00208022	0.0992922
GOTERM_BP_DIRECT	GO:0046326~positive regulation of glucose import	6	2.52101	5.62122e-05	AKT1, MAPK14, IGF1, INSR, PIK3R1, AKT2	237	30	16792	14.1705	0.138014	0.00206061	0.0997401
GOTERM_BP_DIRECT	GO:0038096~Fc-gamma receptor signaling pathway involved in phagocytosis	10	4.20168	7.72716e-05	HSP90AB1, MAPK1, HSP90AA1, HCK, RAC1, ABL1, WAS, PIK3R1, SRC, SYK	237	127	16792	5.57892	0.184668	0.0027928	0.137083
GOTERM_BP_DIRECT	GO:0031663~lipopolysaccharide-mediated signaling pathway	6	2.52101	7.76357e-05	AKT1, MAPK1, TNF, MAPK14, HCK, NOS3	237	32	16792	13.2848	0.185452	0.00276808	0.137728
GOTERM_BP_DIRECT	GO:0045907~positive regulation of vasoconstriction	6	2.52101	7.76357e-05	AKT1, EGFR, PTGS2, ADRA1B, ADRA1A, ABL1	237	32	16792	13.2848	0.185452	0.00276808	0.137728
GOTERM_BP_DIRECT	GO:0019233~sensory perception of pain	7	2.94118	8.57531e-05	OPRM1, MAPK1, PTGS2, EDN1, MME, IL12B, OPRD1	237	52	16792	9.53781	0.202736	0.00301637	0.152119
GOTERM_BP_DIRECT	GO:0016032~viral process	15	6.30252	8.91901e-05	KAT2B, HCK, CCNT1, FDPS, STAT3, KDR, MAPK1, APOA2, EIF4E, LCK, MDM2, CCNA2, HSPA8, PIK3R1, SYK	237	299	16792	3.55446	0.209943	0.00309587	0.158211
GOTERM_BP_DIRECT	GO:0043065~positive regulation of apoptotic process	15	6.30252	9.22997e-05	BMP2, TNF, RARG, ERBB4, PTGS2, BCL2L1, SRC, AKT1, NCOA1, HMOX1, RAC1, MAPK8, RARB, ABL1, DUSP6	237	300	16792	3.54262	0.216408	0.00316209	0.163723
GOTERM_BP_DIRECT	GO:0060324~face development	5	2.10084	9.96808e-05	MAPK1, RARG, BRAF, MAP2K1, RARA	237	18	16792	19.6812	0.231542	0.00337084	0.176804
GOTERM_BP_DIRECT	GO:0043524~negative regulation of neuron apoptotic process	10	4.20168	0.000104115	HSP90AB1, GPI, PDPK1, HRAS, BRAF, HMOX1, BIRC5, JAK2, BCL2L1, SOD2	237	132	16792	5.3676	0.240494	0.00347606	0.184663
GOTERM_BP_DIRECT	GO:0031295~T cell costimulation	8	3.36134	0.00011214	AKT1, PDPK1, LCK, RAC1, PIK3R1, SRC, DPP4, PTPN11	237	78	16792	7.2669	0.256428	0.00369677	0.198882
GOTERM_BP_DIRECT	GO:0043393~regulation of protein binding	5	2.10084	0.000124875	APP, PLK1, TGFBR1, PRKACA, SRC	237	19	16792	18.6453	0.281033	0.00406504	0.221444
GOTERM_BP_DIRECT	GO:0006749~glutathione metabolic process	7	2.94118	0.000130511	GSTA1, GSR, GSTA3, GLO1, GSTT2, GSTP1, SOD2	237	56	16792	8.85654	0.291662	0.00419646	0.231429
GOTERM_BP_DIRECT	GO:0009409~response to cold	6	2.52101	0.000138841	ADRB2, HSP90AA1, THRA, ACADM, PPARG, SOD2	237	36	16792	11.8087	0.307082	0.00441005	0.246183
GOTERM_BP_DIRECT	GO:0044597~daunorubicin metabolic process	4	1.68067	0.000145701	AKR1C3, AKR1C2, AKR1B1, AKR1C1	237	8	16792	35.4262	0.31953	0.0045725	0.258332
GOTERM_BP_DIRECT	GO:0044598~doxorubicin metabolic process	4	1.68067	0.000145701	AKR1C3, AKR1C2, AKR1B1, AKR1C1	237	8	16792	35.4262	0.31953	0.0045725	0.258332
GOTERM_BP_DIRECT	GO:0048762~mesenchymal cell differentiation	4	1.68067	0.000145701	FGFR2, FGFR1, BMP2, TGFBR1	237	8	16792	35.4262	0.31953	0.0045725	0.258332
GOTERM_BP_DIRECT	GO:0031659~positive regulation of cyclin-dependent protein serine/threonine kinase activity involved in G1/S transition of mitotic cell cycle	4	1.68067	0.000145701	AKT1, EGFR, PIM1, ADAM17	237	8	16792	35.4262	0.31953	0.0045725	0.258332
GOTERM_BP_DIRECT	GO:0016477~cell migration	11	4.62185	0.000163237	FGFR1, PDPK1, ERBB4, ANG, GSK3B, IL12A, JAK2, IL12B, JAK3, ABL1, TGFB2	237	172	16792	4.53125	0.35034	0.00506134	0.28938
GOTERM_BP_DIRECT	GO:2001237~negative regulation of extrinsic apoptotic signaling pathway	6	2.52101	0.000180682	AR, RELA, TGFBR1, IGF1, SRC, GSTP1	237	38	16792	11.1872	0.379609	0.00553585	0.32026
GOTERM_BP_DIRECT	GO:1900182~positive regulation of protein localization to nucleus	5	2.10084	0.000188609	AKT1, PLK1, F2, SRC, TGFB2	237	21	16792	16.8696	0.392469	0.00571181	0.334288
GOTERM_BP_DIRECT	GO:0035902~response to immobilization stress	5	2.10084	0.000188609	GPI, HNMT, REN, PPARG, SOD2	237	21	16792	16.8696	0.392469	0.00571181	0.334288
GOTERM_BP_DIRECT	GO:0009636~response to toxic substance	8	3.36134	0.000192805	MAPK1, CES1, MAOB, EPHX2, TTPA, MDM2, NQO1, GSTP1	237	85	16792	6.66845	0.399168	0.00577237	0.341713
GOTERM_BP_DIRECT	GO:0048013~ephrin receptor signaling pathway	8	3.36134	0.000207414	CDK5R1, HRAS, MMP9, RAC1, MMP2, EPHB4, SRC, PTPN11	237	86	16792	6.59091	0.421921	0.00613889	0.36756
GOTERM_BP_DIRECT	GO:0006928~movement of cell or subcellular component	8	3.36134	0.000207414	ITGAL, PTGS2, MAP2K1, MAPK14, RAC1, IGF1, JAK2, STAT3	237	86	16792	6.59091	0.421921	0.00613889	0.36756
GOTERM_BP_DIRECT	GO:0001523~retinoid metabolic process	7	2.94118	0.000210527	AKR1C3, ALDH1A1, TTR, RBP4, APOA2, ADH5, AKR1C1	237	61	16792	8.13059	0.426658	0.00616174	0.373067
GOTERM_BP_DIRECT	GO:2000188~regulation of cholesterol homeostasis	4	1.68067	0.000216285	NR1H2, RORA, NR1H4, NR1H3	237	9	16792	31.4899	0.435314	0.00626039	0.383251
GOTERM_BP_DIRECT	GO:0060020~Bergmann glial cell differentiation	4	1.68067	0.000216285	MAPK1, MAP2K1, ABL1, PTPN11	237	9	16792	31.4899	0.435314	0.00626039	0.383251
GOTERM_BP_DIRECT	GO:0044255~cellular lipid metabolic process	6	2.52101	0.000260675	NR1H2, PPARA, NCOA1, NCOA2, RXRA, NR1H3	237	41	16792	10.3686	0.497818	0.00745892	0.461737
GOTERM_BP_DIRECT	GO:0032526~response to retinoic acid	6	2.52101	0.000260675	RBP4, NCOA1, RARG, RXRA, PPARG, RARA	237	41	16792	10.3686	0.497818	0.00745892	0.461737
GOTERM_BP_DIRECT	GO:0007267~cell-cell signaling	13	5.46218	0.000261105	PGR, FGFR2, AR, ADRB2, BMP2, S100A9, EDN1, TEK, ADRA1B, ADRA1A, ESR2, TGFB2, IL2	237	254	16792	3.6263	0.498389	0.00739115	0.462498
GOTERM_BP_DIRECT	GO:0007596~blood coagulation	11	4.62185	0.000281867	F11, F10, PROCR, F2, RAC1, RAB5A, PRKACA, JAK2, SERPINA1, ANXA5, WAS	237	184	16792	4.23574	0.52517	0.00789207	0.499187
GOTERM_BP_DIRECT	GO:0045740~positive regulation of DNA replication	6	2.52101	0.000292544	EGFR, IGF1R, HRAS, RAC1, IGF1, INSR	237	42	16792	10.1218	0.538381	0.00810398	0.51805
GOTERM_BP_DIRECT	GO:0033160~positive regulation of protein import into nucleus, translocation	4	1.68067	0.000305775	HSP90AB1, HSP90AA1, IGF1, JAK2	237	10	16792	28.3409	0.554243	0.00838114	0.541419
GOTERM_BP_DIRECT	GO:0019371~cyclooxygenase pathway	4	1.68067	0.000305775	AKR1C3, CBR1, PTGS2, PTGS1	237	10	16792	28.3409	0.554243	0.00838114	0.541419
GOTERM_BP_DIRECT	GO:0006954~inflammatory response	16	6.72269	0.00031374	ITGAL, BMP2, TNF, PTGS2, HCK, RELA, PTGS1, S100A9, EPHX2, KIT, MIF, AKT1, PRKCQ, RAC1, NR1H4, SYK	237	379	16792	2.99113	0.563528	0.00851028	0.555485
GOTERM_BP_DIRECT	GO:0046854~phosphatidylinositol phosphorylation	8	3.36134	0.000359379	FGFR2, EGFR, FGFR1, ERBB4, LCK, KIT, PIK3R1, PTPN11	237	94	16792	6.02998	0.613124	0.00964351	0.636048
GOTERM_BP_DIRECT	GO:0006915~apoptotic process	20	8.40336	0.000429407	FGFR2, YARS, PPARD, XIAP, TGFBR1, S100A9, PIM1, BIRC7, BIRC5, NR3C1, DAPK1, LCN2, MAPK1, CASP3, RFK, MAPK14, ADRA1A, JAK2, CASP1, AKT2	237	567	16792	2.4992	0.678493	0.0113965	0.759541
GOTERM_BP_DIRECT	GO:0040014~regulation of multicellular organism growth	5	2.10084	0.000445858	FGFR2, APP, IGF1, STAT3, PTPN11	237	26	16792	13.6254	0.692174	0.0117131	0.788532
GOTERM_BP_DIRECT	GO:0032148~activation of protein kinase B activity	5	2.10084	0.000445858	PDPK1, ANG, IGF1, INSR, SRC	237	26	16792	13.6254	0.692174	0.0117131	0.788532
GOTERM_BP_DIRECT	GO:0030041~actin filament polymerization	5	2.10084	0.000445858	ANG, RAC1, JAK2, ABL1, WAS	237	26	16792	13.6254	0.692174	0.0117131	0.788532
GOTERM_BP_DIRECT	GO:0098869~cellular oxidant detoxification	7	2.94118	0.000447592	GSTA1, GSR, PTGS2, ALB, PTGS1, S100A9, GSTP1	237	70	16792	7.08523	0.693582	0.0116426	0.791588
GOTERM_BP_DIRECT	GO:0071260~cellular response to mechanical stimulus	7	2.94118	0.000483246	AKT1, EGFR, PTGS2, RAC1, CHEK1, MAPK8, CASP1	237	71	16792	6.98544	0.72114	0.012442	0.854388
GOTERM_BP_DIRECT	GO:0008630~intrinsic apoptotic signaling pathway in response to DNA damage	6	2.52101	0.000498295	TNF, HMOX1, BCL2L1, ABL1, PIK3R1, SOD2	237	47	16792	9.04498	0.732015	0.0127033	0.880884
GOTERM_BP_DIRECT	GO:0050729~positive regulation of inflammatory response	7	2.94118	0.000561163	EGFR, S100A9, PLA2G2A, FABP4, JAK2, IL12B, IL2	237	73	16792	6.79406	0.773046	0.0141585	0.991501
GOTERM_BP_DIRECT	GO:0070141~response to UV-A	3	1.2605	0.000584613	AKT1, EGFR, CCND1	237	3	16792	70.8523	0.786688	0.0146065	1.03273
GOTERM_BP_DIRECT	GO:0002068~glandular epithelial cell development	3	1.2605	0.000584613	RARG, RARA, RARB	237	3	16792	70.8523	0.786688	0.0146065	1.03273
GOTERM_BP_DIRECT	GO:0042752~regulation of circadian rhythm	6	2.52101	0.000605498	PPARA, PPARG, MAPK8, MAPK10, PPP1CC, NR1H3	237	49	16792	8.67579	0.798146	0.0149829	1.06944
GOTERM_BP_DIRECT	GO:0045909~positive regulation of vasodilation	5	2.10084	0.000685326	EGFR, PPARD, HMOX1, EPHX2, NOS3	237	29	16792	12.2159	0.83655	0.0167851	1.20962
GOTERM_BP_DIRECT	GO:0051091~positive regulation of sequence-specific DNA binding transcription factor activity	8	3.36134	0.000701609	AKT1, TNF, EDN1, PPARG, ESR1, JAK2, ESR2, KIT	237	105	16792	5.39827	0.843438	0.0170229	1.2382
GOTERM_BP_DIRECT	GO:0010745~negative regulation of macrophage derived foam cell differentiation	4	1.68067	0.000706361	NR1H2, PPARA, PPARG, NR1H3	237	13	16792	21.8007	0.845392	0.0169814	1.24653
GOTERM_BP_DIRECT	GO:2001275~positive regulation of glucose import in response to insulin stimulus	4	1.68067	0.000706361	PIK3R1, NR1H4, AKT2, PTPN11	237	13	16792	21.8007	0.845392	0.0169814	1.24653
GOTERM_BP_DIRECT	GO:0031641~regulation of myelination	4	1.68067	0.000706361	AKT1, RARG, RARA, RARB	237	13	16792	21.8007	0.845392	0.0169814	1.24653
GOTERM_BP_DIRECT	GO:0006809~nitric oxide biosynthetic process	4	1.68067	0.000706361	AKT1, NOS3, RORA, NQO1	237	13	16792	21.8007	0.845392	0.0169814	1.24653
GOTERM_BP_DIRECT	GO:0010629~negative regulation of gene expression	9	3.78151	0.000713432	PGR, AKT1, HRAS, TNF, MAP2K1, ESR1, TGFB2, OPRD1, MIF	237	137	16792	4.65453	0.848256	0.0169954	1.25894
GOTERM_BP_DIRECT	GO:0045892~negative regulation of transcription, DNA-templated	18	7.56303	0.000716119	CDK5R1, PPARD, BMP2, TNF, THRA, GMNN, RELA, PPARG, BIRC5, SRC, NR1H2, VDR, NR1I3, NR1I2, FABP4, MDM2, RARA, HSPA8	237	499	16792	2.5558	0.84933	0.0169065	1.26365
GOTERM_BP_DIRECT	GO:0008286~insulin receptor signaling pathway	7	2.94118	0.000798854	AKT1, IGF1R, PDK2, PTPN1, INSR, PIK3R1, AKT2	237	78	16792	6.35854	0.878934	0.0186753	1.40867
GOTERM_BP_DIRECT	GO:0043552~positive regulation of phosphatidylinositol 3-kinase activity	5	2.10084	0.000888165	ERBB4, RAC1, TEK, KIT, SRC	237	31	16792	11.4278	0.904399	0.0205607	1.56498
GOTERM_BP_DIRECT	GO:0001516~prostaglandin biosynthetic process	4	1.68067	0.000889709	PTGS2, EDN1, PTGS1, MIF	237	14	16792	20.2435	0.904789	0.0204173	1.56768
GOTERM_BP_DIRECT	GO:0060065~uterus development	4	1.68067	0.000889709	RBP4, ESR1, SRC, TGFB2	237	14	16792	20.2435	0.904789	0.0204173	1.56768
GOTERM_BP_DIRECT	GO:0048009~insulin-like growth factor receptor signaling pathway	4	1.68067	0.000889709	AKT1, IGF1R, IGF1, PIK3R1	237	14	16792	20.2435	0.904789	0.0204173	1.56768
GOTERM_BP_DIRECT	GO:0042060~wound healing	7	2.94118	0.000913129	OPRM1, EGFR, PPARA, CASP3, PPARD, TGFBR1, TGFB2	237	80	16792	6.19958	0.910506	0.020769	1.60864
GOTERM_BP_DIRECT	GO:0048146~positive regulation of fibroblast proliferation	6	2.52101	0.000948689	EGFR, ESR1, IGF1, ABL1, CCNA2, MIF	237	54	16792	7.87248	0.918539	0.0213855	1.67078
GOTERM_BP_DIRECT	GO:0042220~response to cocaine	5	2.10084	0.00100395	OPRM1, HSP90AB1, HSP90AA1, HNMT, MDM2	237	32	16792	11.0707	0.929615	0.0224266	1.7673
GOTERM_BP_DIRECT	GO:1904707~positive regulation of vascular smooth muscle cell proliferation	4	1.68067	0.00110064	MMP9, MDM2, JAK2, MMP2	237	15	16792	18.894	0.945497	0.0243553	1.93594
GOTERM_BP_DIRECT	GO:0045725~positive regulation of glycogen biosynthetic process	4	1.68067	0.00110064	AKT1, IGF1, INSR, AKT2	237	15	16792	18.894	0.945497	0.0243553	1.93594
GOTERM_BP_DIRECT	GO:0006919~activation of cysteine-type endopeptidase activity involved in apoptotic process	7	2.94118	0.00110766	CASP3, TNF, LCK, PPARG, S100A9, JAK2, CASP1	237	83	16792	5.9755	0.946499	0.0243053	1.94816
GOTERM_BP_DIRECT	GO:0045087~innate immune response	16	6.72269	0.00115719	ITK, S100A9, PPARG, PADI4, SRC, MIF, BTK, LCN2, APP, ANG, LCK, JAK2, JAK3, ABL1, NR1H4, SYK	237	430	16792	2.63637	0.953068	0.02517	2.03443
GOTERM_BP_DIRECT	GO:0071395~cellular response to jasmonic acid stimulus	3	1.2605	0.00115837	AKR1C3, AKR1C2, AKR1C1	237	4	16792	53.1392	0.953215	0.0249899	2.0365
GOTERM_BP_DIRECT	GO:0050852~T cell receptor signaling pathway	9	3.78151	0.00117884	ITK, MAPK1, PRKCQ, PDPK1, HRAS, RELA, LCK, WAS, PIK3R1	237	148	16792	4.30859	0.955681	0.0252202	2.07213
GOTERM_BP_DIRECT	GO:0070301~cellular response to hydrogen peroxide	6	2.52101	0.00121397	LCN2, RELA, AKR1B1, MDM2, ABL1, PPP5C	237	57	16792	7.45814	0.959613	0.025754	2.13325
GOTERM_BP_DIRECT	GO:0097192~extrinsic apoptotic signaling pathway in absence of ligand	5	2.10084	0.00126663	LCN2, CASP3, GSK3B, BCL2L1, IL2	237	34	16792	10.4195	0.964865	0.0266432	2.22482
GOTERM_BP_DIRECT	GO:0001837~epithelial to mesenchymal transition	5	2.10084	0.00126663	FGFR2, BMP2, TGFBR1, GSK3B, TGFB2	237	34	16792	10.4195	0.964865	0.0266432	2.22482
GOTERM_BP_DIRECT	GO:0045787~positive regulation of cell cycle	5	2.10084	0.00126663	FGFR2, FGFR1, CCND1, RARA, TGFB2	237	34	16792	10.4195	0.964865	0.0266432	2.22482
GOTERM_BP_DIRECT	GO:0001701~in utero embryonic development	10	4.20168	0.00133849	FGFR2, FGFR1, GPI, AR, BMP2, TGFBR1, RXRA, EDN1, NOS3, BCL2L1	237	187	16792	3.78889	0.970947	0.0279123	2.34961
GOTERM_BP_DIRECT	GO:0035994~response to muscle stretch	4	1.68067	0.00134065	GPI, MAPK14, RELA, EDN1	237	16	16792	17.7131	0.971113	0.027738	2.35337
GOTERM_BP_DIRECT	GO:0071407~cellular response to organic cyclic compound	6	2.52101	0.00141893	HSP90AB1, AKT1, BMP2, CASP3, TNF, STAT3	237	59	16792	7.20532	0.976517	0.0291071	2.48915
GOTERM_BP_DIRECT	GO:0050714~positive regulation of protein secretion	5	2.10084	0.00157392	ACHE, PPIA, ANG, IGF1, TGFB2	237	36	16792	9.8406	0.984417	0.0319895	2.75747
GOTERM_BP_DIRECT	GO:0007611~learning or memory	5	2.10084	0.00157392	EGFR, GPI, CASP3, THRA, GM2A	237	36	16792	9.8406	0.984417	0.0319895	2.75747
GOTERM_BP_DIRECT	GO:0060749~mammary gland alveolus development	4	1.68067	0.00161114	AR, CCND1, ERBB4, ESR1	237	17	16792	16.6711	0.985878	0.0324844	2.8218
GOTERM_BP_DIRECT	GO:0006950~response to stress	6	2.52101	0.00164831	HSP90AB1, EGFR, MAPK1, HSP90AA1, AKR1B1, MAPK8	237	61	16792	6.96908	0.987202	0.0329706	2.88601
GOTERM_BP_DIRECT	GO:0003417~growth plate cartilage development	3	1.2605	0.00191273	RARA, RARB, MMP13	237	5	16792	42.5114	0.993643	0.0378767	3.34159
GOTERM_BP_DIRECT	GO:0060336~negative regulation of interferon-gamma-mediated signaling pathway	3	1.2605	0.00191273	NR1H2, PPARG, NR1H3	237	5	16792	42.5114	0.993643	0.0378767	3.34159
GOTERM_BP_DIRECT	GO:0042632~cholesterol homeostasis	6	2.52101	0.00204189	NR1H2, APOA2, EPHX2, FABP4, AKR1C1, NR1H3	237	64	16792	6.64241	0.995484	0.0400851	3.56341
GOTERM_BP_DIRECT	GO:0032570~response to progesterone	5	2.10084	0.00212666	GPI, NCOA1, RELA, TGFB2, NR1H3	237	39	16792	9.08363	0.996392	0.0414085	3.70871
GOTERM_BP_DIRECT	GO:0051384~response to glucocorticoid	6	2.52101	0.00218714	APOA2, CASP3, TNF, HNMT, PTGS2, BCHE	237	65	16792	6.54021	0.996926	0.0422513	3.81227
GOTERM_BP_DIRECT	GO:0043124~negative regulation of I-kappaB kinase/NF-kappaB signaling	5	2.10084	0.00233723	ESR1, RORA, ABL1, GSTP1, NR1H4	237	40	16792	8.85654	0.997934	0.0447612	4.06878
GOTERM_BP_DIRECT	GO:0034614~cellular response to reactive oxygen species	4	1.68067	0.00261838	AKR1C3, PDK2, SRC, BTK	237	20	16792	14.1705	0.999019	0.0496573	4.54757
GOTERM_BP_DIRECT	GO:0046697~decidualization	4	1.68067	0.00261838	VDR, PPARD, PTGS2, CTSB	237	20	16792	14.1705	0.999019	0.0496573	4.54757
GOTERM_BP_DIRECT	GO:0071375~cellular response to peptide hormone stimulus	4	1.68067	0.00261838	RELA, EDN1, MDM2, SRC	237	20	16792	14.1705	0.999019	0.0496573	4.54757
GOTERM_BP_DIRECT	GO:0007566~embryo implantation	5	2.10084	0.00280058	PPARD, PTGS2, RXRA, MMP9, MMP2	237	42	16792	8.4348	0.999395	0.0526475	4.85663
GOTERM_BP_DIRECT	GO:0097191~extrinsic apoptotic signaling pathway	5	2.10084	0.00280058	PDPK1, TNF, IL12A, JAK2, TGFB2	237	42	16792	8.4348	0.999395	0.0526475	4.85663
GOTERM_BP_DIRECT	GO:0055012~ventricular cardiac muscle cell differentiation	3	1.2605	0.00284252	RXRA, RARA, RARB	237	6	16792	35.4262	0.999458	0.053039	4.92764
GOTERM_BP_DIRECT	GO:0035690~cellular response to drug	6	2.52101	0.00284418	HSP90AB1, EGFR, RAP2A, BRAF, REN, EDN1	237	69	16792	6.16107	0.999461	0.0526976	4.93045
GOTERM_BP_DIRECT	GO:0043154~negative regulation of cysteine-type endopeptidase activity involved in apoptotic process	6	2.52101	0.00284418	AKT1, GPI, XIAP, MDM2, BIRC5, SRC	237	69	16792	6.16107	0.999461	0.0526976	4.93045
GOTERM_BP_DIRECT	GO:0001938~positive regulation of endothelial cell proliferation	6	2.52101	0.00284418	AKT1, BMP2, ANG, TGFBR1, TEK, KDR	237	69	16792	6.16107	0.999461	0.0526976	4.93045
GOTERM_BP_DIRECT	GO:0007204~positive regulation of cytosolic calcium ion concentration	8	3.36134	0.00287475	OPRM1, EDN1, ADRA1B, ESR1, ADRA1A, JAK2, ABL1, IL2	237	134	16792	4.22999	0.999503	0.0528793	4.98217
GOTERM_BP_DIRECT	GO:0045861~negative regulation of proteolysis	4	1.68067	0.00302334	NR1H2, AKT1, F2, NR1H3	237	21	16792	13.4957	0.999664	0.0551565	5.23322
GOTERM_BP_DIRECT	GO:0045987~positive regulation of smooth muscle contraction	4	1.68067	0.00302334	PTGS2, EDN1, ADRA1B, ADRA1A	237	21	16792	13.4957	0.999664	0.0551565	5.23322
GOTERM_BP_DIRECT	GO:0031647~regulation of protein stability	6	2.52101	0.00302853	MAPK1, APOA2, LSS, AURKA, HDAC8, HSPA8	237	70	16792	6.07306	0.999669	0.0548705	5.24198
GOTERM_BP_DIRECT	GO:0033138~positive regulation of peptidyl-serine phosphorylation	6	2.52101	0.00302853	AKT1, TNF, BRAF, GSK3B, OPRD1, MIF	237	70	16792	6.07306	0.999669	0.0548705	5.24198
GOTERM_BP_DIRECT	GO:0043525~positive regulation of neuron apoptotic process	5	2.10084	0.00305425	CDK5R1, CASP3, ABL1, NQO1, TGFB2	237	43	16792	8.23864	0.999691	0.0549479	5.28536
GOTERM_BP_DIRECT	GO:0014823~response to activity	5	2.10084	0.00305425	PPARD, EDN1, HADH, PCK1, SOD2	237	43	16792	8.23864	0.999691	0.0549479	5.28536
GOTERM_BP_DIRECT	GO:0048538~thymus development	5	2.10084	0.00305425	MAPK1, BRAF, MAP2K1, TGFBR1, ABL1	237	43	16792	8.23864	0.999691	0.0549479	5.28536
GOTERM_BP_DIRECT	GO:0001501~skeletal system development	8	3.36134	0.00325197	VDR, FGFR1, BMP2, TGFBR1, MMP9, IGF1, PAPSS1, TGFB2	237	137	16792	4.13736	0.999817	0.0580111	5.61826
GOTERM_BP_DIRECT	GO:0048010~vascular endothelial growth factor receptor signaling pathway	6	2.52101	0.00342287	HSP90AA1, MAPK14, RAC1, PIK3R1, SRC, KDR	237	72	16792	5.90436	0.999884	0.0605626	5.90512
GOTERM_BP_DIRECT	GO:0045453~bone resorption	4	1.68067	0.00346472	CTSK, ADRB2, RAC1, SRC	237	22	16792	12.8822	0.999896	0.0608743	5.97523
GOTERM_BP_DIRECT	GO:0060045~positive regulation of cardiac muscle cell proliferation	4	1.68067	0.00346472	FGFR2, FGFR1, ERBB4, MAPK14	237	22	16792	12.8822	0.999896	0.0608743	5.97523
GOTERM_BP_DIRECT	GO:0007050~cell cycle arrest	8	3.36134	0.00381237	HRAS, KAT2B, MAP2K1, TGFBR1, IL12A, IL12B, ABL1, TGFB2	237	141	16792	4.01999	0.999959	0.0663465	6.55583
GOTERM_BP_DIRECT	GO:0032729~positive regulation of interferon-gamma production	5	2.10084	0.00390847	HRAS, TNF, IL12A, IL12B, IL2	237	46	16792	7.70134	0.999968	0.0675206	6.71573
GOTERM_BP_DIRECT	GO:0044321~response to leptin	3	1.2605	0.00394272	CCND1, EDN1, STAT3	237	7	16792	30.3653	0.999971	0.0676516	6.77265
GOTERM_BP_DIRECT	GO:0060687~regulation of branching involved in prostate gland morphogenesis	3	1.2605	0.00394272	FGFR2, RXRA, ESR1	237	7	16792	30.3653	0.999971	0.0676516	6.77265
GOTERM_BP_DIRECT	GO:0043278~response to morphine	4	1.68067	0.00394348	GPI, RELA, MDM2, PPP5C	237	23	16792	12.3221	0.999971	0.0672286	6.7739
GOTERM_BP_DIRECT	GO:0003148~outflow tract septum morphogenesis	4	1.68067	0.00394348	FGFR2, RARA, RARB, TGFB2	237	23	16792	12.3221	0.999971	0.0672286	6.7739
GOTERM_BP_DIRECT	GO:0042110~T cell activation	5	2.10084	0.0042257	ITK, CHRNA7, FKBP1A, WAS, DPP4	237	47	16792	7.53748	0.999986	0.0714141	7.2417
GOTERM_BP_DIRECT	GO:0045600~positive regulation of fat cell differentiation	5	2.10084	0.0042257	AKT1, BMP2, PPARD, PPARG, SULT1E1	237	47	16792	7.53748	0.999986	0.0714141	7.2417
GOTERM_BP_DIRECT	GO:0030324~lung development	6	2.52101	0.00432015	FGFR2, EGFR, RBP4, EIF4E, HSD11B1, NOS3	237	76	16792	5.5936	0.999989	0.0724919	7.39776
GOTERM_BP_DIRECT	GO:0048870~cell motility	4	1.68067	0.00446055	MAP2K1, TGFBR1, RAC1, ADAM17	237	24	16792	11.8087	0.999993	0.0742925	7.62929
GOTERM_BP_DIRECT	GO:0006979~response to oxidative stress	7	2.94118	0.00459862	AKT1, EGFR, APP, PTGS2, HMOX1, PTGS1, ABL1	237	110	16792	4.50878	0.999995	0.0760295	7.85643
GOTERM_BP_DIRECT	GO:0050715~positive regulation of cytokine secretion	4	1.68067	0.00501679	TNF, SRC, SYK, MIF	237	25	16792	11.3364	0.999998	0.0821555	8.5412
GOTERM_BP_DIRECT	GO:0042327~positive regulation of phosphorylation	4	1.68067	0.00501679	EGFR, AR, ANG, MIF	237	25	16792	11.3364	0.999998	0.0821555	8.5412
GOTERM_BP_DIRECT	GO:0030878~thyroid gland development	4	1.68067	0.00501679	MAPK1, THRA, BRAF, MAP2K1	237	25	16792	11.3364	0.999998	0.0821555	8.5412
GOTERM_BP_DIRECT	GO:2000641~regulation of early endosome to late endosome transport	3	1.2605	0.0052084	MAPK1, MAP2K1, SRC	237	8	16792	26.5696	0.999999	0.0846414	8.85334
GOTERM_BP_DIRECT	GO:0010518~positive regulation of phospholipase activity	3	1.2605	0.0052084	FGFR2, FGFR1, PDPK1	237	8	16792	26.5696	0.999999	0.0846414	8.85334
GOTERM_BP_DIRECT	GO:0045416~positive regulation of interleukin-8 biosynthetic process	3	1.2605	0.0052084	APOA2, TNF, ELANE	237	8	16792	26.5696	0.999999	0.0846414	8.85334
GOTERM_BP_DIRECT	GO:0032872~regulation of stress-activated MAPK cascade	3	1.2605	0.0052084	MAPK1, MAP2K1, GSTP1	237	8	16792	26.5696	0.999999	0.0846414	8.85334
GOTERM_BP_DIRECT	GO:0060396~growth hormone receptor signaling pathway	3	1.2605	0.0052084	JAK2, PIK3R1, STAT3	237	8	16792	26.5696	0.999999	0.0846414	8.85334
GOTERM_BP_DIRECT	GO:0035264~multicellular organism growth	6	2.52101	0.0053737	FGFR2, AR, RARG, RARA, RARB, PTPN11	237	80	16792	5.31392	0.999999	0.0866834	9.12184
GOTERM_BP_DIRECT	GO:0045840~positive regulation of mitotic nuclear division	4	1.68067	0.005613	EDN1, IGF1, AURKA, INSR	237	26	16792	10.9004	1	0.0898286	9.5092
GOTERM_BP_DIRECT	GO:0007202~activation of phospholipase C activity	4	1.68067	0.005613	EGFR, ITK, ANG, ADRA1A	237	26	16792	10.9004	1	0.0898286	9.5092
GOTERM_BP_DIRECT	GO:0050999~regulation of nitric-oxide synthase activity	4	1.68067	0.005613	AKT1, EGFR, HSP90AA1, NOS3	237	26	16792	10.9004	1	0.0898286	9.5092
GOTERM_BP_DIRECT	GO:0006351~transcription, DNA-templated	42	17.6471	0.00562107	FGFR1, PPARD, THRA, ERBB4, THRB, CCNT1, PPARG, NR3C2, NR3C1, RORA, SEC14L2, BTK, NR1H2, PGR, VDR, PDPK1, RARA, RARB, HSPA8, NR1H4, NR1H3, AR, RARG, RXRB, RXRA, ESRRG, ESR1, BIRC5, HNF4G, PADI4, ESR2, STAT3, MAPK1, CCND1, NR1I3, NCOA1, NR1I2, NCOA2, MAPK14, SETD7, HDAC8, PPP5C	237	1955	16792	1.52215	1	0.0894124	9.52223
GOTERM_BP_DIRECT	GO:0050731~positive regulation of peptidyl-tyrosine phosphorylation	6	2.52101	0.00596333	IGF1, JAK2, ABL1, SRC, SYK, MIF	237	82	16792	5.18432	1	0.0940438	10.0735
GOTERM_BP_DIRECT	GO:0006417~regulation of translation	5	2.10084	0.00607382	AKT1, APP, EIF4E, S100A9, AKT2	237	52	16792	6.81272	1	0.0951399	10.2507
GOTERM_BP_DIRECT	GO:0014065~phosphatidylinositol 3-kinase signaling	4	1.68067	0.00624992	IGF1R, EDN1, IGF1, PIK3R1	237	27	16792	10.4966	1	0.097194	10.5326
GOTERM_BP_DIRECT	GO:0010863~positive regulation of phospholipase C activity	3	1.2605	0.00663471	FGFR1, ESR1, KIT	237	9	16792	23.6174	1	0.102281	11.1456
GOTERM_BP_DIRECT	GO:0042448~progesterone metabolic process	3	1.2605	0.00663471	AKR1C3, AKR1C2, AKR1C1	237	9	16792	23.6174	1	0.102281	11.1456
GOTERM_BP_DIRECT	GO:0007167~enzyme linked receptor protein signaling pathway	3	1.2605	0.00663471	JAK2, JAK3, SYK	237	9	16792	23.6174	1	0.102281	11.1456
GOTERM_BP_DIRECT	GO:0009651~response to salt stress	3	1.2605	0.00663471	HSP90AB1, TNF, HSP90AA1	237	9	16792	23.6174	1	0.102281	11.1456
GOTERM_BP_DIRECT	GO:0010907~positive regulation of glucose metabolic process	3	1.2605	0.00663471	AKT1, SRC, AKT2	237	9	16792	23.6174	1	0.102281	11.1456
GOTERM_BP_DIRECT	GO:0010224~response to UV-B	3	1.2605	0.00663471	RELA, IL12A, IL12B	237	9	16792	23.6174	1	0.102281	11.1456
GOTERM_BP_DIRECT	GO:0006972~hyperosmotic response	3	1.2605	0.00663471	PDPK1, HNMT, RAC1	237	9	16792	23.6174	1	0.102281	11.1456
GOTERM_BP_DIRECT	GO:1990001~inhibition of cysteine-type endopeptidase activity involved in apoptotic process	3	1.2605	0.00663471	XIAP, BIRC7, BIRC5	237	9	16792	23.6174	1	0.102281	11.1456
GOTERM_BP_DIRECT	GO:0006629~lipid metabolic process	8	3.36134	0.00681629	PPARA, PPARD, PITPNA, PTGS1, PPARG, PAFAH1B3, TTPA, FABP6	237	157	16792	3.61031	1	0.104331	11.4335
GOTERM_BP_DIRECT	GO:2000352~negative regulation of endothelial cell apoptotic process	4	1.68067	0.00692823	BRAF, TEK, ABL1, KDR	237	28	16792	10.1218	1	0.105349	11.6105
GOTERM_BP_DIRECT	GO:0000060~protein import into nucleus, translocation	4	1.68067	0.00692823	AKR1C3, AKT1, TNF, OPRD1	237	28	16792	10.1218	1	0.105349	11.6105
GOTERM_BP_DIRECT	GO:0050830~defense response to Gram-positive bacterium	6	2.52101	0.00693104	APP, TNF, ANG, PLA2G2A, IL12A, ADAM17	237	85	16792	5.00134	1	0.104789	11.6149
GOTERM_BP_DIRECT	GO:0048511~rhythmic process	5	2.10084	0.00694255	CDK5R1, KAT2B, PPARG, MAPK8, MAPK10	237	54	16792	6.5604	1	0.10436	11.6331
GOTERM_BP_DIRECT	GO:0050853~B cell receptor signaling pathway	5	2.10084	0.00694255	MAPK1, LCK, ABL1, SYK, BTK	237	54	16792	6.5604	1	0.10436	11.6331
GOTERM_BP_DIRECT	GO:0097421~liver regeneration	4	1.68067	0.00764857	EGFR, CCND1, HMOX1, AURKA	237	29	16792	9.77273	1	0.11374	12.7418
GOTERM_BP_DIRECT	GO:0050680~negative regulation of epithelial cell proliferation	5	2.10084	0.00788968	FGFR2, AR, PPARD, HPN, TGFB2	237	56	16792	6.3261	1	0.11647	13.1174
GOTERM_BP_DIRECT	GO:0021766~hippocampus development	5	2.10084	0.00788968	CDK5R1, CASP3, NCOA1, GSK3B, RARA	237	56	16792	6.3261	1	0.11647	13.1174
GOTERM_BP_DIRECT	GO:1901796~regulation of signal transduction by p53 class mediator	7	2.94118	0.00816067	AKT1, CDK5R1, MAPK14, MDM2, CHEK1, AURKA, CDK2	237	124	16792	3.99973	1	0.119572	13.5377
GOTERM_BP_DIRECT	GO:0035265~organ growth	3	1.2605	0.00821695	FGFR2, ADRA1A, PTPN11	237	10	16792	21.2557	1	0.119688	13.6247
GOTERM_BP_DIRECT	GO:0045793~positive regulation of cell size	3	1.2605	0.00821695	HSP90AB1, HSP90AA1, EDN1	237	10	16792	21.2557	1	0.119688	13.6247
GOTERM_BP_DIRECT	GO:0042572~retinol metabolic process	4	1.68067	0.00841151	AKR1C3, ALDH1A1, TTR, RBP4	237	30	16792	9.44698	1	0.121686	13.925
GOTERM_BP_DIRECT	GO:0007568~aging	8	3.36134	0.00885029	AKT1, HMGCR, RELA, ADRA1A, NQO1, CTNNA1, STAT3, PCK1	237	165	16792	3.43526	1	0.126948	14.5987
GOTERM_BP_DIRECT	GO:0043200~response to amino acid	4	1.68067	0.00921758	CASP3, RELA, EDN1, GSTP1	237	31	16792	9.14223	1	0.13117	15.1587
GOTERM_BP_DIRECT	GO:0007179~transforming growth factor beta receptor signaling pathway	6	2.52101	0.00960581	FNTA, TGFBR1, FKBP1A, PARP1, SRC, TGFB2	237	92	16792	4.6208	1	0.135601	15.7469
GOTERM_BP_DIRECT	GO:0003181~atrioventricular valve morphogenesis	3	1.2605	0.00995047	BMP2, MDM2, TGFB2	237	11	16792	19.3234	1	0.139394	16.2659
GOTERM_BP_DIRECT	GO:0003007~heart morphogenesis	4	1.68067	0.0100673	FKBP1A, INSR, EPHB4, TGFB2	237	32	16792	8.85654	1	0.140179	16.4411
GOTERM_BP_DIRECT	GO:0046677~response to antibiotic	4	1.68067	0.0100673	CASP3, HSP90AA1, MDM2, JAK2	237	32	16792	8.85654	1	0.140179	16.4411
GOTERM_BP_DIRECT	GO:0019221~cytokine-mediated signaling pathway	7	2.94118	0.0105397	RELA, HCK, FKBP1A, JAK2, IL12B, KIT, STAT3	237	131	16792	3.786	1	0.145525	17.1462
GOTERM_BP_DIRECT	GO:0071364~cellular response to epidermal growth factor stimulus	4	1.68067	0.010961	AKT1, EGFR, PDPK1, GSTP1	237	33	16792	8.58816	1	0.150133	17.7702
GOTERM_BP_DIRECT	GO:0015758~glucose transport	4	1.68067	0.010961	AKT1, PPARD, BRAF, EDN1	237	33	16792	8.58816	1	0.150133	17.7702
GOTERM_BP_DIRECT	GO:2000010~positive regulation of protein localization to cell surface	3	1.2605	0.0118308	HSP90AB1, TNF, ERBB4	237	12	16792	17.7131	1	0.160278	19.0445
GOTERM_BP_DIRECT	GO:0097067~cellular response to thyroid hormone stimulus	3	1.2605	0.0118308	KIT, CTSS, CTSB	237	12	16792	17.7131	1	0.160278	19.0445
GOTERM_BP_DIRECT	GO:0006069~ethanol oxidation	3	1.2605	0.0118308	ALDH1A1, ADH1C, ADH5	237	12	16792	17.7131	1	0.160278	19.0445
GOTERM_BP_DIRECT	GO:0019430~removal of superoxide radicals	3	1.2605	0.0118308	NOS3, NQO1, SOD2	237	12	16792	17.7131	1	0.160278	19.0445
GOTERM_BP_DIRECT	GO:0071498~cellular response to fluid shear stress	3	1.2605	0.0118308	PTGS2, CA2, SRC	237	12	16792	17.7131	1	0.160278	19.0445
GOTERM_BP_DIRECT	GO:0009611~response to wounding	5	2.10084	0.0118604	ACHE, F2, RAC1, AURKA, TGFB2	237	63	16792	5.6232	1	0.159835	19.0875
GOTERM_BP_DIRECT	GO:0030282~bone mineralization	4	1.68067	0.0118992	FGFR2, BMP2, PTGS2, MMP13	237	34	16792	8.33557	1	0.15951	19.1439
GOTERM_BP_DIRECT	GO:0032436~positive regulation of proteasomal ubiquitin-dependent protein catabolic process	5	2.10084	0.0125149	AKT1, PLK1, GSK3B, MDM2, AURKA	237	64	16792	5.53534	1	0.166249	20.0337
GOTERM_BP_DIRECT	GO:0071902~positive regulation of protein serine/threonine kinase activity	4	1.68067	0.0128821	HSP90AB1, CDK5R1, MAP2K1, SRC	237	35	16792	8.09741	1	0.169869	20.5599
GOTERM_BP_DIRECT	GO:0001890~placenta development	4	1.68067	0.0128821	HSP90AB1, ANG, MAPK14, PPARG	237	35	16792	8.09741	1	0.169869	20.5599
GOTERM_BP_DIRECT	GO:0031648~protein destabilization	4	1.68067	0.0128821	BMP2, PLK1, MDM2, SRC	237	35	16792	8.09741	1	0.169869	20.5599
GOTERM_BP_DIRECT	GO:0000086~G2/M transition of mitotic cell cycle	7	2.94118	0.0129395	HSP90AA1, PLK1, PRKACA, CHEK1, AURKA, BIRC5, CDK2	237	137	16792	3.62019	1	0.169723	20.6419
GOTERM_BP_DIRECT	GO:0016310~phosphorylation	6	2.52101	0.013446	AKT1, RFK, DCK, UCK2, PAPSS1, STAT3	237	100	16792	4.25114	1	0.17493	21.3617
GOTERM_BP_DIRECT	GO:0060644~mammary gland epithelial cell differentiation	3	1.2605	0.0138534	AKT1, ERBB4, AKT2	237	13	16792	16.3505	1	0.178886	21.9361
GOTERM_BP_DIRECT	GO:0006693~prostaglandin metabolic process	3	1.2605	0.0138534	AKR1C3, AKR1C2, PTGS2	237	13	16792	16.3505	1	0.178886	21.9361
GOTERM_BP_DIRECT	GO:0032740~positive regulation of interleukin-17 production	3	1.2605	0.0138534	PRKCQ, IL12B, IL2	237	13	16792	16.3505	1	0.178886	21.9361
GOTERM_BP_DIRECT	GO:0060389~pathway-restricted SMAD protein phosphorylation	3	1.2605	0.0138534	BMP2, TGFBR1, TGFB2	237	13	16792	16.3505	1	0.178886	21.9361
GOTERM_BP_DIRECT	GO:0071391~cellular response to estrogen stimulus	3	1.2605	0.0138534	ESR1, MDM2, RARA	237	13	16792	16.3505	1	0.178886	21.9361
GOTERM_BP_DIRECT	GO:0045780~positive regulation of bone resorption	3	1.2605	0.0138534	EGFR, CA2, SYK	237	13	16792	16.3505	1	0.178886	21.9361
GOTERM_BP_DIRECT	GO:0060317~cardiac epithelial to mesenchymal transition	3	1.2605	0.0138534	BMP2, TGFBR1, TGFB2	237	13	16792	16.3505	1	0.178886	21.9361
GOTERM_BP_DIRECT	GO:0010288~response to lead ion	3	1.2605	0.0138534	APP, FECH, PPP5C	237	13	16792	16.3505	1	0.178886	21.9361
GOTERM_BP_DIRECT	GO:0001878~response to yeast	3	1.2605	0.0138534	APP, ANG, ELANE	237	13	16792	16.3505	1	0.178886	21.9361
GOTERM_BP_DIRECT	GO:0007200~phospholipase C-activating G-protein coupled receptor signaling pathway	5	2.10084	0.0138923	OPRM1, ADRA1B, ESR1, ADRA1A, OPRD1	237	66	16792	5.3676	1	0.178481	21.9908
GOTERM_BP_DIRECT	GO:0048469~cell maturation	4	1.68067	0.0139101	FGFR1, REN, PPARG, BTK	237	36	16792	7.87248	1	0.177833	22.0158
GOTERM_BP_DIRECT	GO:0010507~negative regulation of autophagy	4	1.68067	0.0139101	AKT1, EIF4E, MET, BCL2L1	237	36	16792	7.87248	1	0.177833	22.0158
GOTERM_BP_DIRECT	GO:0090307~mitotic spindle assembly	4	1.68067	0.0139101	KIF11, XIAP, BIRC7, BIRC5	237	36	16792	7.87248	1	0.177833	22.0158
GOTERM_BP_DIRECT	GO:0035094~response to nicotine	4	1.68067	0.0149835	CASP3, HMOX1, EDN1, CHRNA7	237	37	16792	7.65971	1	0.189356	23.509
GOTERM_BP_DIRECT	GO:2001240~negative regulation of extrinsic apoptotic signaling pathway in absence of ligand	4	1.68067	0.0149835	AKT1, TNF, BCL2L1, CTNNA1	237	37	16792	7.65971	1	0.189356	23.509
GOTERM_BP_DIRECT	GO:0071732~cellular response to nitric oxide	3	1.2605	0.016014	MMP3, CCNA2, CDK2	237	14	16792	15.1826	1	0.20013	24.9172
GOTERM_BP_DIRECT	GO:0031103~axon regeneration	3	1.2605	0.016014	DHFR, JAK2, CTNNA1	237	14	16792	15.1826	1	0.20013	24.9172
GOTERM_BP_DIRECT	GO:0043254~regulation of protein complex assembly	3	1.2605	0.016014	HSP90AA1, HSPA8, PTPN11	237	14	16792	15.1826	1	0.20013	24.9172
GOTERM_BP_DIRECT	GO:0043101~purine-containing compound salvage	3	1.2605	0.016014	ADK, DCK, MTAP	237	14	16792	15.1826	1	0.20013	24.9172
GOTERM_BP_DIRECT	GO:0060347~heart trabecula formation	3	1.2605	0.016014	RBP4, TEK, FKBP1A	237	14	16792	15.1826	1	0.20013	24.9172
GOTERM_BP_DIRECT	GO:0042517~positive regulation of tyrosine phosphorylation of Stat3 protein	4	1.68067	0.0161024	JAK2, IL12B, KIT, STAT3	237	38	16792	7.45814	1	0.200188	25.0369
GOTERM_BP_DIRECT	GO:0001657~ureteric bud development	4	1.68067	0.0161024	FGFR2, FGFR1, RARA, RARB	237	38	16792	7.45814	1	0.200188	25.0369
GOTERM_BP_DIRECT	GO:0034446~substrate adhesion-dependent cell spreading	4	1.68067	0.0161024	RAC1, TEK, ABL1, SRC	237	38	16792	7.45814	1	0.200188	25.0369
GOTERM_BP_DIRECT	GO:0042157~lipoprotein metabolic process	4	1.68067	0.0161024	PPARA, APOA2, ALB, PRKACA	237	38	16792	7.45814	1	0.200188	25.0369
GOTERM_BP_DIRECT	GO:0006695~cholesterol biosynthetic process	4	1.68067	0.0161024	CES1, HMGCR, FDPS, LSS	237	38	16792	7.45814	1	0.200188	25.0369
GOTERM_BP_DIRECT	GO:0002223~stimulatory C-type lectin receptor signaling pathway	6	2.52101	0.0163086	PDPK1, HRAS, RELA, PRKACA, SRC, SYK	237	105	16792	4.0487	1	0.201557	25.3153
GOTERM_BP_DIRECT	GO:0007265~Ras protein signal transduction	5	2.10084	0.0169269	HRAS, MAPK14, IGF1, CCNA2, CDK2	237	70	16792	5.06088	1	0.207445	26.1442
GOTERM_BP_DIRECT	GO:0055088~lipid homeostasis	4	1.68067	0.017267	ACADM, IVD, PPARG, NR1H3	237	39	16792	7.2669	1	0.210211	26.5965
GOTERM_BP_DIRECT	GO:0071347~cellular response to interleukin-1	5	2.10084	0.0177451	LCN2, RELA, EDN1, RORA, PCK1	237	71	16792	4.9896	1	0.214429	27.2279
GOTERM_BP_DIRECT	GO:0002250~adaptive immune response	7	2.94118	0.0182901	ITK, JAK2, CTSS, JAK3, SYK, BTK, IL2	237	148	16792	3.35112	1	0.219298	27.9413
GOTERM_BP_DIRECT	GO:0032270~positive regulation of cellular protein metabolic process	3	1.2605	0.0183084	NR1H2, AKT1, NR1H3	237	15	16792	14.1705	1	0.218516	27.9651
GOTERM_BP_DIRECT	GO:0010667~negative regulation of cardiac muscle cell apoptotic process	3	1.2605	0.0183084	PDPK1, SIRT5, JAK2	237	15	16792	14.1705	1	0.218516	27.9651
GOTERM_BP_DIRECT	GO:0042026~protein refolding	3	1.2605	0.0183084	HSP90AA1, FKBP1A, HSPA8	237	15	16792	14.1705	1	0.218516	27.9651
GOTERM_BP_DIRECT	GO:0050427~3'-phosphoadenosine 5'-phosphosulfate metabolic process	3	1.2605	0.0183084	SULT2A1, SULT2B1, SULT1E1	237	15	16792	14.1705	1	0.218516	27.9651
GOTERM_BP_DIRECT	GO:2000251~positive regulation of actin cytoskeleton reorganization	3	1.2605	0.0183084	HRAS, HCK, TEK	237	15	16792	14.1705	1	0.218516	27.9651
GOTERM_BP_DIRECT	GO:0051262~protein tetramerization	4	1.68067	0.0184775	IGF1R, ACHE, HMGCR, TGM3	237	40	16792	7.08523	1	0.219335	28.1852
GOTERM_BP_DIRECT	GO:1901215~negative regulation of neuron death	4	1.68067	0.0184775	AKT1, PPARA, STAT3, PPP5C	237	40	16792	7.08523	1	0.219335	28.1852
GOTERM_BP_DIRECT	GO:0030218~erythrocyte differentiation	4	1.68067	0.0184775	CASP3, THRA, JAK2, KIT	237	40	16792	7.08523	1	0.219335	28.1852
GOTERM_BP_DIRECT	GO:0045184~establishment of protein localization	4	1.68067	0.0184775	RAP2A, PLK1, MDM2, ABL1	237	40	16792	7.08523	1	0.219335	28.1852
GOTERM_BP_DIRECT	GO:0071356~cellular response to tumor necrosis factor	6	2.52101	0.0195507	LCN2, RELA, EDN1, FABP4, RORA, PCK1	237	110	16792	3.86467	1	0.229583	29.5664
GOTERM_BP_DIRECT	GO:0007584~response to nutrient	5	2.10084	0.0203461	AKR1C3, HMGCR, PPARG, TTPA, NQO1	237	74	16792	4.78732	1	0.236767	30.5738
GOTERM_BP_DIRECT	GO:0003203~endocardial cushion morphogenesis	3	1.2605	0.0207323	BMP2, MDM2, TGFB2	237	16	16792	13.2848	1	0.239677	31.0581
GOTERM_BP_DIRECT	GO:0050995~negative regulation of lipid catabolic process	3	1.2605	0.0207323	APOA2, TNF, PDE3B	237	16	16792	13.2848	1	0.239677	31.0581
GOTERM_BP_DIRECT	GO:0010613~positive regulation of cardiac muscle hypertrophy	3	1.2605	0.0207323	EDN1, IGF1, PARP1	237	16	16792	13.2848	1	0.239677	31.0581
GOTERM_BP_DIRECT	GO:0008206~bile acid metabolic process	3	1.2605	0.0207323	AKR1C1, NR1H4, FABP6	237	16	16792	13.2848	1	0.239677	31.0581
GOTERM_BP_DIRECT	GO:0048566~embryonic digestive tract development	3	1.2605	0.0207323	TNF, RARB, TGFB2	237	16	16792	13.2848	1	0.239677	31.0581
GOTERM_BP_DIRECT	GO:0031396~regulation of protein ubiquitination	3	1.2605	0.0207323	HSP90AB1, HSP90AA1, TGFBR1	237	16	16792	13.2848	1	0.239677	31.0581
GOTERM_BP_DIRECT	GO:0044130~negative regulation of growth of symbiont in host	3	1.2605	0.0207323	TNF, ELANE, IL12B	237	16	16792	13.2848	1	0.239677	31.0581
GOTERM_BP_DIRECT	GO:0048011~neurotrophin TRK receptor signaling pathway	3	1.2605	0.0207323	CASP3, SRC, PTPN11	237	16	16792	13.2848	1	0.239677	31.0581
GOTERM_BP_DIRECT	GO:0007595~lactation	4	1.68067	0.0210366	VDR, NCOA1, CCND1, ERBB4	237	42	16792	6.74784	1	0.241724	31.4374
GOTERM_BP_DIRECT	GO:0001541~ovarian follicle development	4	1.68067	0.0210366	ANG, BCL2L1, KIT, CTNNA1	237	42	16792	6.74784	1	0.241724	31.4374
GOTERM_BP_DIRECT	GO:1900034~regulation of cellular response to heat	5	2.10084	0.0212624	HSP90AB1, MAPK1, HSP90AA1, GSK3B, HSPA8	237	75	16792	4.72349	1	0.242959	31.7175
GOTERM_BP_DIRECT	GO:0001843~neural tube closure	5	2.10084	0.0231699	MTHFD1, RARG, PRKACA, RARA, TGFB2	237	77	16792	4.6008	1	0.260753	34.0418
GOTERM_BP_DIRECT	GO:0090201~negative regulation of release of cytochrome c from mitochondria	3	1.2605	0.0232818	AKT1, IGF1, BCL2L1	237	17	16792	12.5034	1	0.260755	34.1758
GOTERM_BP_DIRECT	GO:1901216~positive regulation of neuron death	3	1.2605	0.0232818	GSK3B, ABL1, PARP1	237	17	16792	12.5034	1	0.260755	34.1758
GOTERM_BP_DIRECT	GO:0032331~negative regulation of chondrocyte differentiation	3	1.2605	0.0232818	RARG, TGFBR1, RARB	237	17	16792	12.5034	1	0.260755	34.1758
GOTERM_BP_DIRECT	GO:0071276~cellular response to cadmium ion	3	1.2605	0.0232818	AKR1C3, HMOX1, PPP5C	237	17	16792	12.5034	1	0.260755	34.1758
GOTERM_BP_DIRECT	GO:0023014~signal transduction by protein phosphorylation	4	1.68067	0.0237801	TGFBR1, INSR, KDR, TGFB2	237	44	16792	6.44112	1	0.264481	34.7694
GOTERM_BP_DIRECT	GO:0006094~gluconeogenesis	4	1.68067	0.0237801	GPI, RBP4, SDS, PCK1	237	44	16792	6.44112	1	0.264481	34.7694
GOTERM_BP_DIRECT	GO:0045666~positive regulation of neuron differentiation	5	2.10084	0.0241614	FGFR1, BMP2, NCOA1, RARA, RARB	237	78	16792	4.54182	1	0.267041	35.2202
GOTERM_BP_DIRECT	GO:0007067~mitotic nuclear division	9	3.78151	0.0245235	KIF11, PLK1, AURKA, BIRC5, NR3C1, ABL1, CCNA2, CDK2, PPP5C	237	248	16792	2.57125	1	0.269386	35.6456
GOTERM_BP_DIRECT	GO:0008542~visual learning	4	1.68067	0.025221	APP, BRAF, HMGCR, KIT	237	45	16792	6.29798	1	0.274848	36.4576
GOTERM_BP_DIRECT	GO:0044267~cellular protein metabolic process	6	2.52101	0.0255699	TTR, APP, F2, IGF1, MMP13, MMP2	237	118	16792	3.60266	1	0.276991	36.8601
GOTERM_BP_DIRECT	GO:0010039~response to iron ion	3	1.2605	0.0259528	CCND1, MDM2, FKBP1A	237	18	16792	11.8087	1	0.279422	37.2992
GOTERM_BP_DIRECT	GO:0033189~response to vitamin A	3	1.2605	0.0259528	PPARD, PPARG, RARA	237	18	16792	11.8087	1	0.279422	37.2992
GOTERM_BP_DIRECT	GO:0007597~blood coagulation, intrinsic pathway	3	1.2605	0.0259528	F11, F10, F2	237	18	16792	11.8087	1	0.279422	37.2992
GOTERM_BP_DIRECT	GO:0043123~positive regulation of I-kappaB kinase/NF-kappaB signaling	7	2.94118	0.0264027	TNF, RELA, HMOX1, FKBP1A, ABL1, CASP1, PPP5C	237	161	16792	3.08054	1	0.282436	37.8112
GOTERM_BP_DIRECT	GO:0000186~activation of MAPKK activity	4	1.68067	0.0267079	EGFR, BRAF, TGFBR1, JAK2	237	46	16792	6.16107	1	0.284099	38.1564
GOTERM_BP_DIRECT	GO:0045165~cell fate commitment	4	1.68067	0.0267079	FGFR2, BMP2, ERBB4, PPARG	237	46	16792	6.16107	1	0.284099	38.1564
GOTERM_BP_DIRECT	GO:0051591~response to cAMP	4	1.68067	0.0267079	BRAF, REN, RELA, TEK	237	46	16792	6.16107	1	0.284099	38.1564
GOTERM_BP_DIRECT	GO:0006974~cellular response to DNA damage stimulus	8	3.36134	0.027836	AKT1, MAPK1, CCND1, XIAP, SETD7, CHEK1, ABL1, PARP1	237	208	16792	2.72509	1	0.293131	39.4165
GOTERM_BP_DIRECT	GO:0046370~fructose biosynthetic process	2	0.840336	0.0279119	SORD, AKR1B1	237	2	16792	70.8523	1	0.292671	39.5005
GOTERM_BP_DIRECT	GO:0038183~bile acid signaling pathway	2	0.840336	0.0279119	VDR, NR1H4	237	2	16792	70.8523	1	0.292671	39.5005
GOTERM_BP_DIRECT	GO:0035607~fibroblast growth factor receptor signaling pathway involved in orbitofrontal cortex development	2	0.840336	0.0279119	FGFR2, FGFR1	237	2	16792	70.8523	1	0.292671	39.5005
GOTERM_BP_DIRECT	GO:0014806~smooth muscle hyperplasia	2	0.840336	0.0279119	HMOX1, NOS3	237	2	16792	70.8523	1	0.292671	39.5005
GOTERM_BP_DIRECT	GO:0034769~basement membrane disassembly	2	0.840336	0.0279119	HPN, CTSS	237	2	16792	70.8523	1	0.292671	39.5005
GOTERM_BP_DIRECT	GO:1904017~cellular response to Thyroglobulin triiodothyronine	2	0.840336	0.0279119	NCOA1, NCOA2	237	2	16792	70.8523	1	0.292671	39.5005
GOTERM_BP_DIRECT	GO:0008050~female courtship behavior	2	0.840336	0.0279119	THRA, THRB	237	2	16792	70.8523	1	0.292671	39.5005
GOTERM_BP_DIRECT	GO:0045994~positive regulation of translational initiation by iron	2	0.840336	0.0279119	TNF, RXRA	237	2	16792	70.8523	1	0.292671	39.5005
GOTERM_BP_DIRECT	GO:1902728~positive regulation of growth factor dependent skeletal muscle satellite cell proliferation	2	0.840336	0.0279119	JAK2, STAT3	237	2	16792	70.8523	1	0.292671	39.5005
GOTERM_BP_DIRECT	GO:0031100~organ regeneration	4	1.68067	0.0282408	APOA2, PPARG, CCNA2, GSTP1	237	47	16792	6.02998	1	0.294454	39.8628
GOTERM_BP_DIRECT	GO:0031532~actin cytoskeleton reorganization	4	1.68067	0.0282408	RAP2A, S100A9, PTPN1, KIT	237	47	16792	6.02998	1	0.294454	39.8628
GOTERM_BP_DIRECT	GO:0071230~cellular response to amino acid stimulus	4	1.68067	0.0282408	EGFR, TNF, BCL2L1, MMP2	237	47	16792	6.02998	1	0.294454	39.8628
GOTERM_BP_DIRECT	GO:0045672~positive regulation of osteoclast differentiation	3	1.2605	0.0287416	TNF, IL12B, CA2	237	19	16792	11.1872	1	0.297725	40.4106
GOTERM_BP_DIRECT	GO:0071880~adenylate cyclase-activating adrenergic receptor signaling pathway	3	1.2605	0.0287416	ADRB2, ADRA1B, ADRA1A	237	19	16792	11.1872	1	0.297725	40.4106
GOTERM_BP_DIRECT	GO:0042832~defense response to protozoan	3	1.2605	0.0287416	HRAS, IL12A, IL12B	237	19	16792	11.1872	1	0.297725	40.4106
GOTERM_BP_DIRECT	GO:0046827~positive regulation of protein export from nucleus	3	1.2605	0.0287416	GSK3B, MDM2, PRKACA	237	19	16792	11.1872	1	0.297725	40.4106
GOTERM_BP_DIRECT	GO:0009408~response to heat	4	1.68067	0.0298195	AKT1, HSP90AA1, IGF1, NOS3	237	48	16792	5.90436	1	0.305951	41.5737
GOTERM_BP_DIRECT	GO:0036092~phosphatidylinositol-3-phosphate biosynthetic process	4	1.68067	0.0314439	FGFR2, FGFR1, PIK3R1, PTPN11	237	49	16792	5.78386	1	0.318649	43.2862
GOTERM_BP_DIRECT	GO:1902895~positive regulation of pri-miRNA transcription from RNA polymerase II promoter	3	1.2605	0.0316441	BMP2, RELA, STAT3	237	20	16792	10.6278	1	0.31915	43.4939
GOTERM_BP_DIRECT	GO:0071157~negative regulation of cell cycle arrest	3	1.2605	0.0316441	CCND1, MDM2, MIF	237	20	16792	10.6278	1	0.31915	43.4939
GOTERM_BP_DIRECT	GO:0001822~kidney development	5	2.10084	0.0330151	REN, TGFBR1, MME, CA2, TGFB2	237	86	16792	4.11932	1	0.329373	44.8973
GOTERM_BP_DIRECT	GO:0030520~intracellular estrogen receptor signaling pathway	3	1.2605	0.0346569	ESR1, ESR2, SRC	237	21	16792	10.1218	1	0.34156	46.5347
GOTERM_BP_DIRECT	GO:0032094~response to food	3	1.2605	0.0346569	OPRM1, AKT1, CHRNA7	237	21	16792	10.1218	1	0.34156	46.5347
GOTERM_BP_DIRECT	GO:0055117~regulation of cardiac muscle contraction	3	1.2605	0.0346569	ADRA1B, ADRA1A, PRKACA	237	21	16792	10.1218	1	0.34156	46.5347
GOTERM_BP_DIRECT	GO:0042346~positive regulation of NF-kappaB import into nucleus	3	1.2605	0.0346569	TNF, PTGS2, IL12B	237	21	16792	10.1218	1	0.34156	46.5347
GOTERM_BP_DIRECT	GO:0051894~positive regulation of focal adhesion assembly	3	1.2605	0.0346569	RAC1, TEK, KDR	237	21	16792	10.1218	1	0.34156	46.5347
GOTERM_BP_DIRECT	GO:0006921~cellular component disassembly involved in execution phase of apoptosis	3	1.2605	0.0346569	PRKCQ, CASP3, FNTA	237	21	16792	10.1218	1	0.34156	46.5347
GOTERM_BP_DIRECT	GO:0042542~response to hydrogen peroxide	4	1.68067	0.0348293	CASP3, HMOX1, SRC, SOD2	237	51	16792	5.55704	1	0.341719	46.704
GOTERM_BP_DIRECT	GO:2001243~negative regulation of intrinsic apoptotic signaling pathway	3	1.2605	0.0377761	MMP9, BCL2L1, SRC	237	22	16792	9.66168	1	0.363754	49.5199
GOTERM_BP_DIRECT	GO:0010906~regulation of glucose metabolic process	3	1.2605	0.0377761	PDK2, NCOA2, RORA	237	22	16792	9.66168	1	0.363754	49.5199
GOTERM_BP_DIRECT	GO:0001502~cartilage condensation	3	1.2605	0.0377761	THRA, MAPK14, TGFB2	237	22	16792	9.66168	1	0.363754	49.5199
GOTERM_BP_DIRECT	GO:0051000~positive regulation of nitric-oxide synthase activity	3	1.2605	0.0377761	AKT1, DHFR, ESR1	237	22	16792	9.66168	1	0.363754	49.5199
GOTERM_BP_DIRECT	GO:1901687~glutathione derivative biosynthetic process	3	1.2605	0.0377761	GSTA1, GSTA3, GSTP1	237	22	16792	9.66168	1	0.363754	49.5199
GOTERM_BP_DIRECT	GO:0051092~positive regulation of NF-kappaB transcription factor activity	6	2.52101	0.0397867	PRKCQ, AR, TNF, RELA, S100A9, BTK	237	133	16792	3.19635	1	0.37788	51.3599
GOTERM_BP_DIRECT	GO:0007166~cell surface receptor signaling pathway	9	3.78151	0.0402281	EGFR, HRAS, ADRB2, CHRM4, MAPK14, EDN1, F2, MET, MIF	237	274	16792	2.32727	1	0.379906	51.7554
GOTERM_BP_DIRECT	GO:0030316~osteoclast differentiation	3	1.2605	0.0409982	TNF, MAPK14, GLO1	237	23	16792	9.24161	1	0.384358	52.4379
GOTERM_BP_DIRECT	GO:0035924~cellular response to vascular endothelial growth factor stimulus	3	1.2605	0.0409982	AKT1, MAPK14, KDR	237	23	16792	9.24161	1	0.384358	52.4379
GOTERM_BP_DIRECT	GO:0071398~cellular response to fatty acid	3	1.2605	0.0409982	EDN1, SRC, NR1H4	237	23	16792	9.24161	1	0.384358	52.4379
GOTERM_BP_DIRECT	GO:2000630~positive regulation of miRNA metabolic process	2	0.840336	0.0415756	HRAS, RELA	237	3	16792	47.2349	1	0.387324	52.9437
GOTERM_BP_DIRECT	GO:0060745~mammary gland branching involved in pregnancy	2	0.840336	0.0415756	VDR, ESR1	237	3	16792	47.2349	1	0.387324	52.9437
GOTERM_BP_DIRECT	GO:0045925~positive regulation of female receptivity	2	0.840336	0.0415756	NCOA1, THRA	237	3	16792	47.2349	1	0.387324	52.9437
GOTERM_BP_DIRECT	GO:0010871~negative regulation of receptor biosynthetic process	2	0.840336	0.0415756	PPARA, PPARG	237	3	16792	47.2349	1	0.387324	52.9437
GOTERM_BP_DIRECT	GO:0032946~positive regulation of mononuclear cell proliferation	2	0.840336	0.0415756	IL12A, IL12B	237	3	16792	47.2349	1	0.387324	52.9437
GOTERM_BP_DIRECT	GO:0090045~positive regulation of deacetylase activity	2	0.840336	0.0415756	FNTA, MAPK8	237	3	16792	47.2349	1	0.387324	52.9437
GOTERM_BP_DIRECT	GO:0070561~vitamin D receptor signaling pathway	2	0.840336	0.0415756	VDR, PIM1	237	3	16792	47.2349	1	0.387324	52.9437
GOTERM_BP_DIRECT	GO:0031281~positive regulation of cyclase activity	2	0.840336	0.0415756	MAPK14, MAPK8	237	3	16792	47.2349	1	0.387324	52.9437
GOTERM_BP_DIRECT	GO:0021697~cerebellar cortex formation	2	0.840336	0.0415756	MAP2K1, PTPN11	237	3	16792	47.2349	1	0.387324	52.9437
GOTERM_BP_DIRECT	GO:0048385~regulation of retinoic acid receptor signaling pathway	2	0.840336	0.0415756	AKR1C3, CRABP2	237	3	16792	47.2349	1	0.387324	52.9437
GOTERM_BP_DIRECT	GO:0021847~ventricular zone neuroblast division	2	0.840336	0.0415756	FGFR2, FGFR1	237	3	16792	47.2349	1	0.387324	52.9437
GOTERM_BP_DIRECT	GO:0045726~positive regulation of integrin biosynthetic process	2	0.840336	0.0415756	AR, TGFB2	237	3	16792	47.2349	1	0.387324	52.9437
GOTERM_BP_DIRECT	GO:0060523~prostate epithelial cord elongation	2	0.840336	0.0415756	FGFR2, ESR1	237	3	16792	47.2349	1	0.387324	52.9437
GOTERM_BP_DIRECT	GO:0097195~pilomotor reflex	2	0.840336	0.0415756	HPN, ADRA1A	237	3	16792	47.2349	1	0.387324	52.9437
GOTERM_BP_DIRECT	GO:0051791~medium-chain fatty acid metabolic process	2	0.840336	0.0415756	ACADM, CES1	237	3	16792	47.2349	1	0.387324	52.9437
GOTERM_BP_DIRECT	GO:0071226~cellular response to molecule of fungal origin	2	0.840336	0.0415756	SYK, BTK	237	3	16792	47.2349	1	0.387324	52.9437
GOTERM_BP_DIRECT	GO:0033590~response to cobalamin	2	0.840336	0.0415756	EGFR, RELA	237	3	16792	47.2349	1	0.387324	52.9437
GOTERM_BP_DIRECT	GO:0010693~negative regulation of alkaline phosphatase activity	2	0.840336	0.0415756	TNF, TGFB2	237	3	16792	47.2349	1	0.387324	52.9437
GOTERM_BP_DIRECT	GO:0061684~chaperone-mediated autophagy	2	0.840336	0.0415756	HSP90AA1, HSPA8	237	3	16792	47.2349	1	0.387324	52.9437
GOTERM_BP_DIRECT	GO:0016049~cell growth	4	1.68067	0.0440788	AR, EDN1, ADRA1A, TGFB2	237	56	16792	5.06088	1	0.404188	55.0783
GOTERM_BP_DIRECT	GO:0051149~positive regulation of muscle cell differentiation	3	1.2605	0.0443198	MAPK14, ABL1, CTNNA1	237	24	16792	8.85654	1	0.40457	55.279
GOTERM_BP_DIRECT	GO:0045737~positive regulation of cyclin-dependent protein serine/threonine kinase activity	3	1.2605	0.0443198	CCND1, CCNT1, SRC	237	24	16792	8.85654	1	0.40457	55.279
GOTERM_BP_DIRECT	GO:0070371~ERK1 and ERK2 cascade	3	1.2605	0.0443198	MAPK1, MAP2K1, IGF1	237	24	16792	8.85654	1	0.40457	55.279
GOTERM_BP_DIRECT	GO:0032091~negative regulation of protein binding	4	1.68067	0.0460613	PPARA, GSK3B, AURKA, MAPK8	237	57	16792	4.97209	1	0.415505	56.7038
GOTERM_BP_DIRECT	GO:0032922~circadian regulation of gene expression	4	1.68067	0.0460613	PPARA, NCOA2, RORA, PPP1CC	237	57	16792	4.97209	1	0.415505	56.7038
GOTERM_BP_DIRECT	GO:0055010~ventricular cardiac muscle tissue morphogenesis	3	1.2605	0.0477375	FGFR2, RXRA, FKBP1A	237	25	16792	8.50228	1	0.425724	58.0346
GOTERM_BP_DIRECT	GO:0001816~cytokine production	3	1.2605	0.0477375	ITK, S100A9, FABP4	237	25	16792	8.50228	1	0.425724	58.0346
GOTERM_BP_DIRECT	GO:0034612~response to tumor necrosis factor	3	1.2605	0.0477375	CASP3, PTGS2, JAK2	237	25	16792	8.50228	1	0.425724	58.0346
GOTERM_BP_DIRECT	GO:0046686~response to cadmium ion	3	1.2605	0.0477375	GPI, SORD, SOD2	237	25	16792	8.50228	1	0.425724	58.0346
GOTERM_BP_DIRECT	GO:0070372~regulation of ERK1 and ERK2 cascade	3	1.2605	0.0477375	FGFR2, GSTP1, SYK	237	25	16792	8.50228	1	0.425724	58.0346
GOTERM_BP_DIRECT	GO:0070373~negative regulation of ERK1 and ERK2 cascade	4	1.68067	0.0480873	PTPN1, ABL1, GSTP1, DUSP6	237	58	16792	4.88637	1	0.426744	58.3074
GOTERM_BP_DIRECT	GO:0007409~axonogenesis	5	2.10084	0.0494194	FGFR2, APP, GSK3B, TOP2B, PTPN11	237	98	16792	3.61491	1	0.434361	59.3311

## Sheet: Function classification
Gene Function	Target
Regulation of angiogenesis	FGFR2
Regulation of angiogenesis	FGFR1
Regulation of angiogenesis	PTGS2
Regulation of angiogenesis	PDE3B
Regulation of angiogenesis	RORA
Regulation of angiogenesis	EPHB4
Regulation of angiogenesis	MMP2
Regulation of angiogenesis	KDR
Regulation of angiogenesis	TGFB2
Regulation of angiogenesis	WARS
Regulation of angiogenesis	GPI
Regulation of angiogenesis	ANG
Regulation of angiogenesis	HMOX1
Regulation of angiogenesis	MAPK14
Regulation of angiogenesis	TEK
Regulation of angiogenesis	NOS3
Regulation of angiogenesis	SYK
Regulation of angiogenesis	APP
Regulation of angiogenesis	GSK3B
Regulation of angiogenesis	TOP2B
Regulation of angiogenesis	PTPN11
Regulation of autophagy	HSP90AA1
Regulation of autophagy	HSPA8
Regulation of autophagy	AKT1
Regulation of autophagy	EIF4E
Regulation of autophagy	MET
Regulation of autophagy	BCL2L1
Regulation of immune response	ITK
Regulation of immune response	SYK
Regulation of immune response	SRC
Regulation of immune response	S100A9
Regulation of immune response	PPARG
Regulation of immune response	PADI4
Regulation of immune response	NR1H4
Regulation of immune response	MIF
Regulation of immune response	LCN2
Regulation of immune response	LCK
Regulation of immune response	JAK3
Regulation of immune response	JAK2
Regulation of immune response	IL2
Regulation of immune response	CTSS
Regulation of immune response	BTK
Regulation of immune response	APP
Regulation of immune response	ANG
Regulation of immune response	ABL1
Regulation of inflammatory response	AKT1
Regulation of inflammatory response	BMP2
Regulation of inflammatory response	CASP1
Regulation of inflammatory response	CHRNA7
Regulation of inflammatory response	ELANE
Regulation of inflammatory response	EPHX2
Regulation of inflammatory response	ESR1
Regulation of inflammatory response	FABP4
Regulation of inflammatory response	HCK
Regulation of inflammatory response	IL12B
Regulation of inflammatory response	IL2
Regulation of inflammatory response	JAK2
Regulation of inflammatory response	KIT
Regulation of inflammatory response	MIF
Regulation of inflammatory response	NR1H3
Regulation of inflammatory response	NR1H4
Regulation of inflammatory response	PLA2G2A
Regulation of inflammatory response	PRKCQ
Regulation of inflammatory response	PTGS1
Regulation of inflammatory response	PTGS2
Regulation of inflammatory response	RAC1
Regulation of inflammatory response	RELA
Regulation of inflammatory response	RORA
Regulation of inflammatory response	S100A9
Regulation of inflammatory response	SYK
Regulation of inflammatory response	TEK
Regulation of inflammatory response	TNF
Regulation of inflammatory response	EGFR
Regulation of inflammatory response	ITGAL
Regulation of inflammatory response	PPARA
Regulation of inflammatory response	PPARD
Regulation of inflammatory response	XIAP
Regulation of cell proliferation	ABL1
Regulation of cell proliferation	ACHE
Regulation of cell proliferation	ADAM17
Regulation of cell proliferation	ADRA1A
Regulation of cell proliferation	ADRA1B
Regulation of cell proliferation	AKR1C2
Regulation of cell proliferation	AKR1C3
Regulation of cell proliferation	AKT1
Regulation of cell proliferation	AR
Regulation of cell proliferation	BCHE
Regulation of cell proliferation	BCL2L1
Regulation of cell proliferation	BIRC5
Regulation of cell proliferation	BIRC7
Regulation of cell proliferation	BMP2
Regulation of cell proliferation	BRAF
Regulation of cell proliferation	BTK
Regulation of cell proliferation	CDK2
Regulation of cell proliferation	CDK5R1
Regulation of cell proliferation	CHEK1
Regulation of cell proliferation	CHRM4
Regulation of cell proliferation	CHRNA7
Regulation of cell proliferation	DPP4
Regulation of cell proliferation	EDN1
Regulation of cell proliferation	EGFR
Regulation of cell proliferation	ERBB4
Regulation of cell proliferation	F2
Regulation of cell proliferation	FABP6
Regulation of cell proliferation	FGFR1
Regulation of cell proliferation	HCK
Regulation of cell proliferation	HPN
Regulation of cell proliferation	HRA
Regulation of cell proliferation	HRAS
Regulation of cell proliferation	IGF1
Regulation of cell proliferation	IGF1R
Regulation of cell proliferation	IL2
Regulation of cell proliferation	INSR
Regulation of cell proliferation	JAK2
Regulation of cell proliferation	KAT2B
Regulation of cell proliferation	KDR
Regulation of cell proliferation	KIT
Regulation of cell proliferation	LCK
Regulation of cell proliferation	MAP2K1
Regulation of cell proliferation	MAPK1
Regulation of cell proliferation	MDM2
Regulation of cell proliferation	MET
Regulation of cell proliferation	MIF
Regulation of cell proliferation	NOS3
Regulation of cell proliferation	PIM1
Regulation of cell proliferation	PLK1
Regulation of cell proliferation	PPARD
Regulation of cell proliferation	PTGS1
Regulation of cell proliferation	PTGS2
Regulation of cell proliferation	RAC1
Regulation of cell proliferation	RARA
Regulation of cell proliferation	RARB
Regulation of cell proliferation	RARG
Regulation of cell proliferation	RELA
Regulation of cell proliferation	S100A9
Regulation of cell proliferation	SOD2
Regulation of cell proliferation	SRC
Regulation of cell proliferation	STAT3
Regulation of cell proliferation	SYK
Regulation of cell proliferation	TGFB2
Regulation of cell proliferation	TGFBR1
Regulation of cell proliferation	TNF
Regulation of cell proliferation	VDR
Regulation of cell proliferation	WARS
Regulation of cell proliferation	XIAP
Regulation of cell proliferation	AKT1
Regulation of cell proliferation	AR
Regulation of cell proliferation	EGFR
Regulation of cell proliferation	FGFR2
Regulation of cell proliferation	ITK
Regulation of cell proliferation	OPRM1
Regulation of cell cycle	ABL1
Regulation of cell cycle	ADAM17
Regulation of cell cycle	AURKA
Regulation of cell cycle	BIRC5
Regulation of cell cycle	CCND1
Regulation of cell cycle	CDK2
Regulation of cell cycle	CHEK1
Regulation of cell cycle	IL12A
Regulation of cell cycle	IL12B
Regulation of cell cycle	MAP2K1
Regulation of cell cycle	MDM2
Regulation of cell cycle	MIF
Regulation of cell cycle	PIM1
Regulation of cell cycle	PRKACA
Regulation of cell cycle	PTPN11
Regulation of cell cycle	RARA
Regulation of cell cycle	TGFB2
Regulation of cell cycle	TGFBR1
Regulation of cell cycle	AKT1
Regulation of cell cycle	APP
Regulation of cell cycle	CCND1
Regulation of cell cycle	EGFR
Regulation of cell cycle	EIF4E
Regulation of cell cycle	FGFR1
Regulation of cell cycle	FGFR2
Regulation of cell cycle	HRAS
Regulation of cell cycle	HSP90AA1
Regulation of cell cycle	KAT2B
Regulation of cell cycle	MDM2
Regulation of cell cycle	PLK1
Regulation of apoptotic process	ABL1
Regulation of apoptotic process	ADRA1A
Regulation of apoptotic process	AKT1
Regulation of apoptotic process	AKT2
Regulation of apoptotic process	ALB
Regulation of apoptotic process	ANXA5
Regulation of apoptotic process	AURKA
Regulation of apoptotic process	BCL2L1
Regulation of apoptotic process	BIRC5
Regulation of apoptotic process	BIRC7
Regulation of apoptotic process	BRAF
Regulation of apoptotic process	CASP1
Regulation of apoptotic process	CASP3
Regulation of apoptotic process	CTNNA1
Regulation of apoptotic process	DAPK1
Regulation of apoptotic process	DUSP6
Regulation of apoptotic process	ERBB4
Regulation of apoptotic process	GLO1
Regulation of apoptotic process	GSK3B
Regulation of apoptotic process	GSTP1
Regulation of apoptotic process	HCK
Regulation of apoptotic process	HMOX1
Regulation of apoptotic process	HPN
Regulation of apoptotic process	IGF1
Regulation of apoptotic process	IGF1R
Regulation of apoptotic process	IL12A
Regulation of apoptotic process	IL2
Regulation of apoptotic process	JAK2
Regulation of apoptotic process	KDR
Regulation of apoptotic process	LCN2
Regulation of apoptotic process	MAPK1
Regulation of apoptotic process	MAPK14
Regulation of apoptotic process	MAPK8
Regulation of apoptotic process	MDM2
Regulation of apoptotic process	MIF
Regulation of apoptotic process	MMP9
Regulation of apoptotic process	NCOA1
Regulation of apoptotic process	NQO1
Regulation of apoptotic process	NR1H4
Regulation of apoptotic process	NR3C1
Regulation of apoptotic process	PIK3R1
Regulation of apoptotic process	PIM1
Regulation of apoptotic process	PLK1
Regulation of apoptotic process	PPARD
Regulation of apoptotic process	PTGS2
Regulation of apoptotic process	RAC1
Regulation of apoptotic process	RARA
Regulation of apoptotic process	RARB
Regulation of apoptotic process	RARG
Regulation of apoptotic process	RELA
Regulation of apoptotic process	RFK
Regulation of apoptotic process	S100A9
Regulation of apoptotic process	SOD2
Regulation of apoptotic process	SRC
Regulation of apoptotic process	STAT3
Regulation of apoptotic process	TEK
Regulation of apoptotic process	TGFB2
Regulation of apoptotic process	TGFBR1
Regulation of apoptotic process	XIAP
Regulation of apoptotic process	AKT1
Regulation of apoptotic process	AR
Regulation of apoptotic process	BCL2L1
Regulation of apoptotic process	BMP2
Regulation of apoptotic process	EGFR
Regulation of apoptotic process	ERBB4
Regulation of apoptotic process	FGFR2
Regulation of apoptotic process	HMOX1
Regulation of apoptotic process	MMP9
Regulation of apoptotic process	PDPK1
Regulation of apoptotic process	PPARD
Regulation of apoptotic process	RELA
Regulation of apoptotic process	TNF
Regulation of apoptotic process	YARS
Regulation of apoptotic process	LCN2
Regulation of apoptotic process	CASP3
Regulation of cell migration and invasion	ABL1
Regulation of cell migration and invasion	ADAM17
Regulation of cell migration and invasion	AKT2
Regulation of cell migration and invasion	ANG
Regulation of cell migration and invasion	CASP3
Regulation of cell migration and invasion	EDN1
Regulation of cell migration and invasion	ERBB4
Regulation of cell migration and invasion	F10
Regulation of cell migration and invasion	F2
Regulation of cell migration and invasion	GSK3B
Regulation of cell migration and invasion	HRAS
Regulation of cell migration and invasion	IGF1
Regulation of cell migration and invasion	IGF1R
Regulation of cell migration and invasion	IL12A
Regulation of cell migration and invasion	IL12B
Regulation of cell migration and invasion	INSR
Regulation of cell migration and invasion	JAK2
Regulation of cell migration and invasion	JAK3
Regulation of cell migration and invasion	KDR
Regulation of cell migration and invasion	KIT
Regulation of cell migration and invasion	LCK
Regulation of cell migration and invasion	MAPK1
Regulation of cell migration and invasion	MIF
Regulation of cell migration and invasion	MMP9
Regulation of cell migration and invasion	PIK3R1
Regulation of cell migration and invasion	PPARA
Regulation of cell migration and invasion	PPARD
Regulation of cell migration and invasion	PPIA
Regulation of cell migration and invasion	PROCR
Regulation of cell migration and invasion	PTPN11
Regulation of cell migration and invasion	RAC1
Regulation of cell migration and invasion	SRC
Regulation of cell migration and invasion	TEK
Regulation of cell migration and invasion	TGFB2
Regulation of cell migration and invasion	TGFBR1
Regulation of cell migration and invasion	BMP2
Regulation of cell migration and invasion	EGFR
Regulation of cell migration and invasion	FGFR1
Regulation of cell migration and invasion	FGFR2
Regulation of cell migration and invasion	HRAS
Regulation of cell migration and invasion	ITGAL
Regulation of cell migration and invasion	MAP2K1
Regulation of cell migration and invasion	OPRM1
Regulation of cell migration and invasion	PDPK1
Regulation of cell migration and invasion	TGFBR1
Regulation of metabolic process	ADH5
Regulation of metabolic process	AKR1B1
Regulation of metabolic process	AKR1C1
Regulation of metabolic process	AKR1C2
Regulation of metabolic process	AKT2
Regulation of metabolic process	ALB
Regulation of metabolic process	APOA2
Regulation of metabolic process	CYP2C8
Regulation of metabolic process	F2
Regulation of metabolic process	FABP6
Regulation of metabolic process	GLO1
Regulation of metabolic process	GSTA3
Regulation of metabolic process	GSTP1
Regulation of metabolic process	GSTT2
Regulation of metabolic process	IGF1
Regulation of metabolic process	MAPK14
Regulation of metabolic process	MMP13
Regulation of metabolic process	MMP2
Regulation of metabolic process	NCOA1
Regulation of metabolic process	NCOA2
Regulation of metabolic process	NR1H3
Regulation of metabolic process	NR1I2
Regulation of metabolic process	PAFAH1B3
Regulation of metabolic process	PCK1
Regulation of metabolic process	PITPNA
Regulation of metabolic process	PPARD
Regulation of metabolic process	PPARG
Regulation of metabolic process	PRKACA
Regulation of metabolic process	PTGS1
Regulation of metabolic process	PTGS2
Regulation of metabolic process	RBP4
Regulation of metabolic process	RXRA
Regulation of metabolic process	SOD2
Regulation of metabolic process	SORD
Regulation of metabolic process	SULT1E1
Regulation of metabolic process	SULT2A1
Regulation of metabolic process	SULT2B1
Regulation of metabolic process	TNF
Regulation of metabolic process	TTPA
Regulation of metabolic process	TTR
Regulation of metabolic process	ACADM
Regulation of metabolic process	AKR1C1
Regulation of metabolic process	AKR1C2
Regulation of metabolic process	AKR1C3
Regulation of metabolic process	AKT1
Regulation of metabolic process	ALDH1A1
Regulation of metabolic process	APOA2
Regulation of metabolic process	APP
Regulation of metabolic process	CES1
Regulation of metabolic process	GSR
Regulation of metabolic process	GSTA1
Regulation of metabolic process	NR1H2
Regulation of metabolic process	NR1H4
Regulation of metabolic process	PDK2
Regulation of metabolic process	PPARA
Regulation of metabolic process	PPARD
Regulation of metabolic process	SRC
Regulation of metabolic process	TTR
