# Supplementary material for: Uncovering the Mechanisms of Cryptotanshinone as a Therapeutic Agent Against Hepatocellular Carcinoma
Source: Front Pharmacol. 2020 Aug 13;11:1264. doi: 10.3389/fphar.2020.01264 (PMC7438559; doi:10.3389/fphar.2020.01264)
Supplement: Table S6 — Pathway enrichment results based on the common targets of CPT and HCC. [file Table_6.xlsx]

## Sheet: Pathway
Category	Term	Count	PValue
KEGG_PATHWAY	hsa05200:Pathways in cancer	48	9.80936e-18
KEGG_PATHWAY	hsa05205:Proteoglycans in cancer	31	4.75552e-14
KEGG_PATHWAY	hsa05215:Prostate cancer	21	3.56589e-13
KEGG_PATHWAY	hsa04068:FoxO signaling pathway	25	3.76635e-13
KEGG_PATHWAY	hsa04931:Insulin resistance	21	2.05202e-11
KEGG_PATHWAY	hsa04914:Progesterone-mediated oocyte maturation	19	3.11533e-11
KEGG_PATHWAY	hsa04917:Prolactin signaling pathway	17	1.04089e-10
KEGG_PATHWAY	hsa05212:Pancreatic cancer	16	2.85279e-10
KEGG_PATHWAY	hsa04919:Thyroid hormone signaling pathway	20	5.24132e-10
KEGG_PATHWAY	hsa04151:PI3K-Akt signaling pathway	34	7.43812e-10
KEGG_PATHWAY	hsa05210:Colorectal cancer	15	1.56119e-09
KEGG_PATHWAY	hsa05145:Toxoplasmosis	19	1.79937e-09
KEGG_PATHWAY	hsa04915:Estrogen signaling pathway	18	2.41188e-09
KEGG_PATHWAY	hsa05221:Acute myeloid leukemia	14	4.25584e-09
KEGG_PATHWAY	hsa04014:Ras signaling pathway	26	5.66933e-09
KEGG_PATHWAY	hsa05220:Chronic myeloid leukemia	15	1.24337e-08
KEGG_PATHWAY	hsa05161:Hepatitis B	20	2.81153e-08
KEGG_PATHWAY	hsa05223:Non-small cell lung cancer	13	4.50758e-08
KEGG_PATHWAY	hsa04664:Fc epsilon RI signaling pathway	14	5.20382e-08
KEGG_PATHWAY	hsa04910:Insulin signaling pathway	19	7.14374e-08
KEGG_PATHWAY	hsa04920:Adipocytokine signaling pathway	14	7.48326e-08
KEGG_PATHWAY	hsa04066:HIF-1 signaling pathway	16	8.16489e-08
KEGG_PATHWAY	hsa05218:Melanoma	14	8.93025e-08
KEGG_PATHWAY	hsa05219:Bladder cancer	11	1.68025e-07
KEGG_PATHWAY	hsa04380:Osteoclast differentiation	18	1.81026e-07
KEGG_PATHWAY	hsa05213:Endometrial cancer	12	1.92733e-07
KEGG_PATHWAY	hsa05160:Hepatitis C	18	2.26394e-07
KEGG_PATHWAY	hsa04660:T cell receptor signaling pathway	15	9.00698e-07
KEGG_PATHWAY	hsa04012:ErbB signaling pathway	14	1.04656e-06
KEGG_PATHWAY	hsa04370:VEGF signaling pathway	12	1.06199e-06
KEGG_PATHWAY	hsa04722:Neurotrophin signaling pathway	16	1.60115e-06
KEGG_PATHWAY	hsa04510:Focal adhesion	21	1.73953e-06
KEGG_PATHWAY	hsa05214:Glioma	12	2.05451e-06
KEGG_PATHWAY	hsa04668:TNF signaling pathway	15	2.07419e-06
KEGG_PATHWAY	hsa04015:Rap1 signaling pathway	21	2.34605e-06
KEGG_PATHWAY	hsa03320:PPAR signaling pathway	12	2.80404e-06
KEGG_PATHWAY	hsa04520:Adherens junction	12	5.04917e-06
KEGG_PATHWAY	hsa05222:Small cell lung cancer	13	5.08407e-06
KEGG_PATHWAY	hsa05142:Chagas disease (American trypanosomiasis)	14	8.11889e-06
KEGG_PATHWAY	hsa04071:Sphingolipid signaling pathway	15	8.19806e-06
KEGG_PATHWAY	hsa04620:Toll-like receptor signaling pathway	14	1.00377e-05
KEGG_PATHWAY	hsa04550:Signaling pathways regulating pluripotency of stem cells	16	1.11149e-05
KEGG_PATHWAY	hsa04010:MAPK signaling pathway	22	1.1494e-05
KEGG_PATHWAY	hsa05152:Tuberculosis	18	1.24133e-05
KEGG_PATHWAY	hsa05230:Central carbon metabolism in cancer	11	1.27091e-05
KEGG_PATHWAY	hsa05216:Thyroid cancer	8	1.38629e-05
KEGG_PATHWAY	hsa05204:Chemical carcinogenesis	12	1.64542e-05
KEGG_PATHWAY	hsa05211:Renal cell carcinoma	11	1.68325e-05
KEGG_PATHWAY	hsa05120:Epithelial cell signaling in Helicobacter pylori infection	11	1.92937e-05
KEGG_PATHWAY	hsa05203:Viral carcinogenesis	19	2.36878e-05
KEGG_PATHWAY	hsa04062:Chemokine signaling pathway	18	2.39054e-05
KEGG_PATHWAY	hsa04662:B cell receptor signaling pathway	11	2.51552e-05
KEGG_PATHWAY	hsa05162:Measles	15	2.69171e-05
KEGG_PATHWAY	hsa04923:Regulation of lipolysis in adipocytes	10	2.76171e-05
KEGG_PATHWAY	hsa05164:Influenza A	17	3.89709e-05
KEGG_PATHWAY	hsa05169:Epstein-Barr virus infection	14	4.61315e-05
KEGG_PATHWAY	hsa00980:Metabolism of xenobiotics by cytochrome P450	11	4.68646e-05
KEGG_PATHWAY	hsa05166:HTLV-I infection	20	0.000126911
KEGG_PATHWAY	hsa05231:Choline metabolism in cancer	12	0.000146863
KEGG_PATHWAY	hsa04621:NOD-like receptor signaling pathway	9	0.000183646
KEGG_PATHWAY	hsa04152:AMPK signaling pathway	13	0.000212169
KEGG_PATHWAY	hsa04150:mTOR signaling pathway	9	0.000235844
KEGG_PATHWAY	hsa05133:Pertussis	10	0.00028485
KEGG_PATHWAY	hsa04932:Non-alcoholic fatty liver disease (NAFLD)	14	0.000402952
KEGG_PATHWAY	hsa05131:Shigellosis	9	0.000469536
KEGG_PATHWAY	hsa04650:Natural killer cell mediated cytotoxicity	12	0.000764004
KEGG_PATHWAY	hsa05140:Leishmaniasis	9	0.00094961
KEGG_PATHWAY	hsa04630:Jak-STAT signaling pathway	13	0.000955718
KEGG_PATHWAY	hsa05202:Transcriptional misregulation in cancer	14	0.00104843
KEGG_PATHWAY	hsa04912:GnRH signaling pathway	10	0.00119379
KEGG_PATHWAY	hsa04611:Platelet activation	12	0.00129404
KEGG_PATHWAY	hsa04726:Serotonergic synapse	11	0.00132958
KEGG_PATHWAY	hsa04725:Cholinergic synapse	11	0.00132958
KEGG_PATHWAY	hsa04114:Oocyte meiosis	11	0.00132958
KEGG_PATHWAY	hsa04024:cAMP signaling pathway	15	0.0017109
KEGG_PATHWAY	hsa04210:Apoptosis	8	0.00194897
KEGG_PATHWAY	hsa05321:Inflammatory bowel disease (IBD)	8	0.00234509
KEGG_PATHWAY	hsa04913:Ovarian steroidogenesis	7	0.00269541
KEGG_PATHWAY	hsa04666:Fc gamma R-mediated phagocytosis	9	0.00282625
KEGG_PATHWAY	hsa04810:Regulation of actin cytoskeleton	15	0.00296267
KEGG_PATHWAY	hsa05014:Amyotrophic lateral sclerosis (ALS)	7	0.00299066
KEGG_PATHWAY	hsa00982:Drug metabolism - cytochrome P450	8	0.00332112
KEGG_PATHWAY	hsa04064:NF-kappa B signaling pathway	9	0.00351942
KEGG_PATHWAY	hsa05134:Legionellosis	7	0.00441829
KEGG_PATHWAY	hsa04960:Aldosterone-regulated sodium reabsorption	6	0.00498477
KEGG_PATHWAY	hsa04022:cGMP-PKG signaling pathway	12	0.00593373
KEGG_PATHWAY	hsa00140:Steroid hormone biosynthesis	7	0.00629524
KEGG_PATHWAY	hsa04750:Inflammatory mediator regulation of TRP channels	9	0.00724105
KEGG_PATHWAY	hsa00590:Arachidonic acid metabolism	7	0.00804186
KEGG_PATHWAY	hsa01130:Biosynthesis of antibiotics	14	0.0083016
KEGG_PATHWAY	hsa05132:Salmonella infection	8	0.00989857
KEGG_PATHWAY	hsa05146:Amoebiasis	9	0.0114169
KEGG_PATHWAY	hsa04930:Type II diabetes mellitus	6	0.0120293
KEGG_PATHWAY	hsa04622:RIG-I-like receptor signaling pathway	7	0.0153452
KEGG_PATHWAY	hsa00350:Tyrosine metabolism	5	0.0176492
KEGG_PATHWAY	hsa04670:Leukocyte transendothelial migration	9	0.0179915
KEGG_PATHWAY	hsa04270:Vascular smooth muscle contraction	9	0.0197602
KEGG_PATHWAY	hsa04110:Cell cycle	9	0.0269273
KEGG_PATHWAY	hsa04730:Long-term depression	6	0.0291039
KEGG_PATHWAY	hsa04921:Oxytocin signaling pathway	10	0.0295413
KEGG_PATHWAY	hsa04728:Dopaminergic synapse	9	0.0317488
KEGG_PATHWAY	hsa05168:Herpes simplex infection	11	0.0389041
KEGG_PATHWAY	hsa04720:Long-term potentiation	6	0.0415198
KEGG_PATHWAY	hsa04115:p53 signaling pathway	6	0.0438571
KEGG_PATHWAY	hsa04261:Adrenergic signaling in cardiomyocytes	9	0.046308
KEGG_PATHWAY	hsa04976:Bile secretion	6	0.0487646

## Sheet: 1
Term	Count	PValue
hsa05200:Pathways in cancer	48	9.80936e-18
hsa05205:Proteoglycans in cancer	31	4.75552e-14
hsa05215:Prostate cancer	21	3.56589e-13
hsa04068:FoxO signaling pathway	25	3.76635e-13
hsa04931:Insulin resistance	21	2.05202e-11
hsa04914:Progesterone-mediated oocyte maturation	19	3.11533e-11
hsa04917:Prolactin signaling pathway	17	1.04089e-10
hsa05212:Pancreatic cancer	16	2.85279e-10
hsa04919:Thyroid hormone signaling pathway	20	5.24132e-10
hsa04151:PI3K-Akt signaling pathway	34	7.43812e-10
hsa05210:Colorectal cancer	15	1.56119e-09
hsa05145:Toxoplasmosis	19	1.79937e-09
hsa04915:Estrogen signaling pathway	18	2.41188e-09
hsa05221:Acute myeloid leukemia	14	4.25584e-09
hsa04014:Ras signaling pathway	26	5.66933e-09
hsa05220:Chronic myeloid leukemia	15	1.24337e-08
hsa05161:Hepatitis B	20	2.81153e-08
hsa05223:Non-small cell lung cancer	13	4.50758e-08
hsa04664:Fc epsilon RI signaling pathway	14	5.20382e-08
hsa04910:Insulin signaling pathway	19	7.14374e-08
hsa04920:Adipocytokine signaling pathway	14	7.48326e-08
hsa04066:HIF-1 signaling pathway	16	8.16489e-08
hsa05218:Melanoma	14	8.93025e-08
hsa05219:Bladder cancer	11	1.68025e-07
hsa04380:Osteoclast differentiation	18	1.81026e-07
hsa05213:Endometrial cancer	12	1.92733e-07
hsa05160:Hepatitis C	18	2.26394e-07
hsa04660:T cell receptor signaling pathway	15	9.00698e-07
hsa04012:ErbB signaling pathway	14	1.04656e-06
hsa04370:VEGF signaling pathway	12	1.06199e-06
hsa04722:Neurotrophin signaling pathway	16	1.60115e-06
hsa04510:Focal adhesion	21	1.73953e-06
hsa05214:Glioma	12	2.05451e-06
hsa04668:TNF signaling pathway	15	2.07419e-06
hsa04015:Rap1 signaling pathway	21	2.34605e-06
hsa03320:PPAR signaling pathway	12	2.80404e-06
hsa04520:Adherens junction	12	5.04917e-06
hsa05222:Small cell lung cancer	13	5.08407e-06
hsa05142:Chagas disease (American trypanosomiasis)	14	8.11889e-06
hsa04071:Sphingolipid signaling pathway	15	8.19806e-06
hsa04620:Toll-like receptor signaling pathway	14	1.00377e-05
hsa04550:Signaling pathways regulating pluripotency of stem cells	16	1.11149e-05
hsa04010:MAPK signaling pathway	22	1.1494e-05
hsa05152:Tuberculosis	18	1.24133e-05
hsa05230:Central carbon metabolism in cancer	11	1.27091e-05
hsa05216:Thyroid cancer	8	1.38629e-05
hsa05204:Chemical carcinogenesis	12	1.64542e-05
hsa05211:Renal cell carcinoma	11	1.68325e-05
hsa05120:Epithelial cell signaling in Helicobacter pylori infection	11	1.92937e-05
hsa05203:Viral carcinogenesis	19	2.36878e-05
hsa04062:Chemokine signaling pathway	18	2.39054e-05
hsa04662:B cell receptor signaling pathway	11	2.51552e-05
hsa05162:Measles	15	2.69171e-05
hsa04923:Regulation of lipolysis in adipocytes	10	2.76171e-05
hsa05164:Influenza A	17	3.89709e-05
hsa05169:Epstein-Barr virus infection	14	4.61315e-05
hsa00980:Metabolism of xenobiotics by cytochrome P450	11	4.68646e-05
hsa05166:HTLV-I infection	20	0.000126911
hsa05231:Choline metabolism in cancer	12	0.000146863
hsa04621:NOD-like receptor signaling pathway	9	0.000183646
hsa04152:AMPK signaling pathway	13	0.000212169
hsa04150:mTOR signaling pathway	9	0.000235844
hsa05133:Pertussis	10	0.00028485
hsa04932:Non-alcoholic fatty liver disease (NAFLD)	14	0.000402952
hsa05131:Shigellosis	9	0.000469536
hsa04650:Natural killer cell mediated cytotoxicity	12	0.000764004
hsa05140:Leishmaniasis	9	0.00094961
hsa04630:Jak-STAT signaling pathway	13	0.000955718
hsa05202:Transcriptional misregulation in cancer	14	0.00104843
hsa04912:GnRH signaling pathway	10	0.00119379
hsa04611:Platelet activation	12	0.00129404
hsa04726:Serotonergic synapse	11	0.00132958
hsa04725:Cholinergic synapse	11	0.00132958
hsa04114:Oocyte meiosis	11	0.00132958
hsa04024:cAMP signaling pathway	15	0.0017109
hsa04210:Apoptosis	8	0.00194897
hsa05321:Inflammatory bowel disease (IBD)	8	0.00234509
hsa04913:Ovarian steroidogenesis	7	0.00269541
hsa04666:Fc gamma R-mediated phagocytosis	9	0.00282625
hsa04810:Regulation of actin cytoskeleton	15	0.00296267
hsa05014:Amyotrophic lateral sclerosis (ALS)	7	0.00299066
hsa00982:Drug metabolism - cytochrome P450	8	0.00332112
hsa04064:NF-kappa B signaling pathway	9	0.00351942
hsa05134:Legionellosis	7	0.00441829
hsa04960:Aldosterone-regulated sodium reabsorption	6	0.00498477
hsa04022:cGMP-PKG signaling pathway	12	0.00593373
hsa00140:Steroid hormone biosynthesis	7	0.00629524
hsa04750:Inflammatory mediator regulation of TRP channels	9	0.00724105
hsa00590:Arachidonic acid metabolism	7	0.00804186
hsa01130:Biosynthesis of antibiotics	14	0.0083016
hsa05132:Salmonella infection	8	0.00989857
hsa05146:Amoebiasis	9	0.0114169
hsa04930:Type II diabetes mellitus	6	0.0120293
hsa04622:RIG-I-like receptor signaling pathway	7	0.0153452
hsa00350:Tyrosine metabolism	5	0.0176492
hsa04670:Leukocyte transendothelial migration	9	0.0179915
hsa04270:Vascular smooth muscle contraction	9	0.0197602
hsa04110:Cell cycle	9	0.0269273
hsa04730:Long-term depression	6	0.0291039
hsa04921:Oxytocin signaling pathway	10	0.0295413
hsa04728:Dopaminergic synapse	9	0.0317488
hsa05168:Herpes simplex infection	11	0.0389041
hsa04720:Long-term potentiation	6	0.0415198
hsa04115:p53 signaling pathway	6	0.0438571
hsa04261:Adrenergic signaling in cardiomyocytes	9	0.046308
hsa04976:Bile secretion	6	0.0487646
